# Supplementary material for: Gene expression, proteome and calcium signaling alterations in immortalized hippocampal astrocytes from an Alzheimer’s disease mouse model
Source: Cell Death Dis. 2019 Jan 10;10(1):24. doi: 10.1038/s41419-018-1264-8 (PMC6328590; doi:10.1038/s41419-018-1264-8)
Supplement: Supplementary file 2 — Supplementary Table 1 [file 41419_2018_1264_MOESM2_ESM.xlsx]

## Sheet: Supplementary Table 1
List of detected proteins, total 1308, WT-iAstro 1119, 3Tg-iAstro 1045 with 856 proteins common between WT- and 3Tg-iAstro
Names	Total	Accession	Entry	Gene names	Protein names
WT and 3Tg	856	RL22_MOUSE	P67984	Rpl22	60S ribosomal protein L22 (Heparin-binding protein HBp15)
		H14_MOUSE	P43274	Hist1h1e H1f4	Histone H1.4 (H1 VAR.2) (H1e)
		MDFIC_MOUSE	Q8BX65	Mdfic Kdt1	MyoD family inhibitor domain-containing protein (I-mfa domain-containing protein) (Kidney cell line-derived transcript 1)
		H10_MOUSE	P10922	H1f0 H1fv	Histone H1.0 (Histone H1') (Histone H1(0)) (MyD196) [Cleaved into: Histone H1.0, N-terminally processed]
		CLH1_MOUSE	Q68FD5	Cltc	Clathrin heavy chain 1
		SAE1_MOUSE	Q9R1T2	Sae1 Aos1 Sua1 Ubl1a1 Uble1a	SUMO-activating enzyme subunit 1 (Ubiquitin-like 1-activating enzyme E1A) [Cleaved into: SUMO-activating enzyme subunit 1, N-terminally processed]
		TYB4_MOUSE	P20065	Tmsb4x Ptmb4 Tmsb4	Thymosin beta-4 (T beta 4) [Cleaved into: Hematopoietic system regulatory peptide (Seraspenide)]
		RS24_MOUSE	P62849	Rps24	40S ribosomal protein S24
		IMB1_MOUSE	P70168	Kpnb1 Impnb	Importin subunit beta-1 (Karyopherin subunit beta-1) (Nuclear factor p97) (Pore targeting complex 97 kDa subunit) (PTAC97) (SCG)
		DPY30_MOUSE	Q99LT0	Dpy30	Protein dpy-30 homolog (Dpy-30-like protein) (Dpy-30L)
		RS27L_MOUSE	Q6ZWY3	Rps27l	40S ribosomal protein S27-like
		RS13_MOUSE	P62301	Rps13	40S ribosomal protein S13
		AT1A1_MOUSE	Q8VDN2	Atp1a1	Sodium/potassium-transporting ATPase subunit alpha-1 (Na(+)/K(+) ATPase alpha-1 subunit) (EC 3.6.3.9) (Sodium pump subunit alpha-1)
		H3C_MOUSE	P02301	H3f3c Gm14384	Histone H3.3C (Embryonic)
		FUBP1_MOUSE	Q91WJ8	Fubp1 D3Ertd330e	Far upstream element-binding protein 1 (FBP) (FUSE-binding protein 1)
		PRS6A_MOUSE	O88685	Psmc3 Tbp1	26S proteasome regulatory subunit 6A (26S proteasome AAA-ATPase subunit RPT5) (Proteasome 26S subunit ATPase 3) (Tat-binding protein 1) (TBP-1)
		UBC12_MOUSE	P61082	Ube2m Ubc-rs2 Ubc12	NEDD8-conjugating enzyme Ubc12 (EC 2.3.2.-) (NEDD8 carrier protein) (Ubiquitin-conjugating enzyme E2 M)
		EHD1_MOUSE	Q9WVK4	Ehd1 Past1	EH domain-containing protein 1 (PAST homolog 1) (mPAST1)
		CATD_MOUSE	P18242	Ctsd	Cathepsin D (EC 3.4.23.5)
		ROA3_MOUSE	Q8BG05	Hnrnpa3 Hnrpa3	Heterogeneous nuclear ribonucleoprotein A3 (hnRNP A3)
		RS3_MOUSE	P62908	Rps3	40S ribosomal protein S3 (EC 4.2.99.18)
		UCHL1_MOUSE	Q9R0P9	Uchl1	Ubiquitin carboxyl-terminal hydrolase isozyme L1 (UCH-L1) (EC 3.4.19.12) (EC 6.-.-.-) (Neuron cytoplasmic protein 9.5) (PGP 9.5) (PGP9.5) (Ubiquitin thioesterase L1)
		SYYC_MOUSE	Q91WQ3	Yars	Tyrosine--tRNA ligase, cytoplasmic (EC 6.1.1.1) (Tyrosyl-tRNA synthetase) (TyrRS) [Cleaved into: Tyrosine--tRNA ligase, cytoplasmic, N-terminally processed]
		RS2_MOUSE	P25444	Rps2 Llrep3 Rps4	40S ribosomal protein S2 (40S ribosomal protein S4) (Protein LLRep3)
		TAGL2_MOUSE	Q9WVA4	Tagln2 Kiaa0120	Transgelin-2 (SM22-beta)
		TCPH_MOUSE	P80313	Cct7 Ccth	T-complex protein 1 subunit eta (TCP-1-eta) (CCT-eta)
		MPPA_MOUSE	Q9DC61	Pmpca Inpp5e	Mitochondrial-processing peptidase subunit alpha (EC 3.4.24.64) (Alpha-MPP) (P-55)
		TPR_MOUSE	F6ZDS4	Tpr	Nucleoprotein TPR (NPC-associated intranuclear protein) (Translocated promoter region and nuclear basket protein)
		PGK1_MOUSE	P09411	Pgk1 Pgk-1	Phosphoglycerate kinase 1 (EC 2.7.2.3)
		MYL9_MOUSE	Q9CQ19	Myl9 Myrl2	Myosin regulatory light polypeptide 9 (Myosin regulatory light chain 2, smooth muscle isoform) (Myosin regulatory light chain 9)
		AN32A_MOUSE	O35381	Anp32a Anp32 Lanp	Acidic leucine-rich nuclear phosphoprotein 32 family member A (Acidic nuclear phosphoprotein pp32) (Leucine-rich acidic nuclear protein) (LANP) (Potent heat-stable protein phosphatase 2A inhibitor I1PP2A)
		BTG3_MOUSE	P50615	Btg3 Ana Tob5	Protein BTG3 (Abundant in neuroepithelium area protein) (BTG family member 3) (Protein Tob5)
		CYC_MOUSE	P62897	Cycs	Cytochrome c, somatic
		SYIM_MOUSE	Q8BIJ6	Iars2	Isoleucine--tRNA ligase, mitochondrial (EC 6.1.1.5) (Isoleucyl-tRNA synthetase) (IleRS)
		CAZA2_MOUSE	P47754	Capza2 Cappa2	F-actin-capping protein subunit alpha-2 (CapZ alpha-2)
		GLU2B_MOUSE	O08795	Prkcsh	Glucosidase 2 subunit beta (80K-H protein) (Glucosidase II subunit beta) (Protein kinase C substrate 60.1 kDa protein heavy chain) (PKCSH)
		UBA1_MOUSE	Q02053	Uba1 Sbx Ube1 Ube1ax Ube1x	Ubiquitin-like modifier-activating enzyme 1 (EC 6.2.1.45) (Ubiquitin-activating enzyme E1) (Ubiquitin-activating enzyme E1 X) (Ubiquitin-like modifier-activating enzyme 1 X)
		IPYR_MOUSE	Q9D819	Ppa1 Pp Pyp	Inorganic pyrophosphatase (EC 3.6.1.1) (Pyrophosphate phospho-hydrolase) (PPase)
		RS5_MOUSE	P97461	Rps5	40S ribosomal protein S5 [Cleaved into: 40S ribosomal protein S5, N-terminally processed]
		BAF_MOUSE	O54962	Banf1 Baf Bcrp1 L2bp1	Barrier-to-autointegration factor (Breakpoint cluster region protein 1) (LAP2-binding protein 1) [Cleaved into: Barrier-to-autointegration factor, N-terminally processed]
		RL37A_MOUSE	P61514	Rpl37a	60S ribosomal protein L37a
		ESTD_MOUSE	Q9R0P3	Esd Es10 Sid478	S-formylglutathione hydrolase (FGH) (EC 3.1.2.12) (Esterase 10) (Esterase D) (Sid 478)
		MIC19_MOUSE	Q9CRB9	Chchd3 Mic19	MICOS complex subunit Mic19 (Coiled-coil-helix-coiled-coil-helix domain-containing protein 3)
		UFC1_MOUSE	Q9CR09	Ufc1	Ubiquitin-fold modifier-conjugating enzyme 1 (Ufm1-conjugating enzyme 1)
		FXR1_MOUSE	Q61584	Fxr1 Fxr1h	Fragile X mental retardation syndrome-related protein 1 (mFxr1p)
		RL17_MOUSE	Q9CPR4	Rpl17	60S ribosomal protein L17
		ARPC3_MOUSE	Q9JM76	Arpc3	Actin-related protein 2/3 complex subunit 3 (Arp2/3 complex 21 kDa subunit) (p21-ARC)
		RS12_MOUSE	P63323	Rps12	40S ribosomal protein S12
		CYB_MOUSE	P00158	Mt-Cyb Cob Cytb mt-Cytb Mtcyb	Cytochrome b (Complex III subunit 3) (Complex III subunit III) (Cytochrome b-c1 complex subunit 3) (Ubiquinol-cytochrome-c reductase complex cytochrome b subunit)
		RL15_MOUSE	Q9CZM2	Rpl15	60S ribosomal protein L15
		PRS10_MOUSE	P62334	Psmc6 Sug2	26S proteasome regulatory subunit 10B (26S proteasome AAA-ATPase subunit RPT4) (Proteasome 26S subunit ATPase 6) (Proteasome subunit p42)
		EF1A1_MOUSE	P10126	Eef1a1 Eef1a	Elongation factor 1-alpha 1 (EF-1-alpha-1) (Elongation factor Tu) (EF-Tu) (Eukaryotic elongation factor 1 A-1) (eEF1A-1)
		C1QT7_MOUSE	Q8BVD7	C1qtnf7 Ctrp7	Complement C1q tumor necrosis factor-related protein 7
		DYL1_MOUSE	P63168	Dynll1 Dlc1 Dncl1 Dnclc1	Dynein light chain 1, cytoplasmic (8 kDa dynein light chain) (DLC8) (Dynein light chain LC8-type 1) (Protein inhibitor of neuronal nitric oxide synthase) (PIN) (mPIN)
		ARHG2_MOUSE	Q60875	Arhgef2 Kiaa0651 Lbcl1 Lfc	Rho guanine nucleotide exchange factor 2 (Guanine nucleotide exchange factor H1) (GEF-H1) (LBC'S first cousin) (Lymphoid blast crisis-like 1) (Oncogene LFC) (Rhobin)
		ALDOA_MOUSE	P05064	Aldoa Aldo1	Fructose-bisphosphate aldolase A (EC 4.1.2.13) (Aldolase 1) (Muscle-type aldolase)
		RS23_MOUSE	P62267	Rps23	40S ribosomal protein S23
		H31_MOUSE	P68433	Hist1h3a H3a; Hist1h3g H3.1-221 H3g; Hist1h3h H3.1-291 H3h; Hist1h3i H3.1-I H3i	Histone H3.1
		CDV3_MOUSE	Q4VAA2	Cdv3	Protein CDV3 (Carnitine deficiency-associated protein 3) (Tyrosine-phosphorylated protein 36) (TPP36)
		H33_MOUSE	P84244	H3f3a H3.3a; H3f3b H3.3b	Histone H3.3
		FLNC_MOUSE	Q8VHX6	Flnc Abpl Fln2	Filamin-C (FLN-C) (ABP-280-like protein) (ABP-L) (Actin-binding-like protein) (Filamin-2) (Gamma-filamin)
		TCPE_MOUSE	P80316	Cct5 Ccte Kiaa0098	T-complex protein 1 subunit epsilon (TCP-1-epsilon) (CCT-epsilon)
		H2AZ_MOUSE	P0C0S6	H2afz H2az	Histone H2A.Z (H2A/z)
		PSA1_MOUSE	Q9R1P4	Psma1	Proteasome subunit alpha type-1 (EC 3.4.25.1) (Macropain subunit C2) (Multicatalytic endopeptidase complex subunit C2) (Proteasome component C2) (Proteasome nu chain)
		RL22L_MOUSE	Q9D7S7	Rpl22l1	60S ribosomal protein L22-like 1
		IF5_MOUSE	P59325	Eif5	Eukaryotic translation initiation factor 5 (eIF-5)
		RL10A_MOUSE	P53026	Rpl10a Nedd-6 Nedd6	60S ribosomal protein L10a (CSA-19) (Neural precursor cell expressed developmentally down-regulated protein 6) (NEDD-6)
		UB2D3_MOUSE	P61079	Ube2d3	Ubiquitin-conjugating enzyme E2 D3 (EC 2.3.2.23) ((E3-independent) E2 ubiquitin-conjugating enzyme D3) (EC 2.3.2.24) (E2 ubiquitin-conjugating enzyme D3) (Ubiquitin carrier protein D3) (Ubiquitin-conjugating enzyme E2(17)KB 3) (Ubiquitin-conjugating enzyme E2-17 kDa 3) (Ubiquitin-protein ligase D3)
		CX3C1_MOUSE	Q9Z0D9	Cx3cr1	CX3C chemokine receptor 1 (C-X3-C CKR-1) (CX3CR1) (Fractalkine receptor)
		TCPD_MOUSE	P80315	Cct4 Cctd	T-complex protein 1 subunit delta (TCP-1-delta) (A45) (CCT-delta)
		PRS4_MOUSE	P62192	Psmc1	26S proteasome regulatory subunit 4 (P26s4) (26S proteasome AAA-ATPase subunit RPT2) (Proteasome 26S subunit ATPase 1)
		SC61B_MOUSE	Q9CQS8	Sec61b	Protein transport protein Sec61 subunit beta
		EF2_MOUSE	P58252	Eef2	Elongation factor 2 (EF-2)
		LMNB2_MOUSE	P21619	Lmnb2	Lamin-B2
		PMVK_MOUSE	Q9D1G2	Pmvk	Phosphomevalonate kinase (PMKase) (EC 2.7.4.2)
		LAMP1_MOUSE	P11438	Lamp1 Lamp-1	Lysosome-associated membrane glycoprotein 1 (LAMP-1) (Lysosome-associated membrane protein 1) (120 kDa lysosomal membrane glycoprotein) (CD107 antigen-like family member A) (LGP-120) (Lysosomal membrane glycoprotein A) (LGP-A) (P2B) (CD antigen CD107a)
		XPO1_MOUSE	Q6P5F9	Xpo1 Crm1	Exportin-1 (Exp1) (Chromosome region maintenance 1 protein homolog)
		FLNA_MOUSE	Q8BTM8	Flna Fln Fln1	Filamin-A (FLN-A) (Actin-binding protein 280) (ABP-280) (Alpha-filamin) (Endothelial actin-binding protein) (Filamin-1) (Non-muscle filamin)
		K226L_MOUSE	Q3TD16	Rubcnl Kiaa0226l	Protein RUBCNL-like
		PLP2_MOUSE	Q9R1Q7	Plp2	Proteolipid protein 2
		RS10_MOUSE	P63325	Rps10	40S ribosomal protein S10
		MDHC_MOUSE	P14152	Mdh1 Mor2	Malate dehydrogenase, cytoplasmic (EC 1.1.1.37) (Cytosolic malate dehydrogenase)
		DX39B_MOUSE	Q9Z1N5	Ddx39b Bat1 Bat1a Uap56	Spliceosome RNA helicase Ddx39b (EC 3.6.4.13) (56 kDa U2AF65-associated protein) (DEAD box protein UAP56) (HLA-B-associated transcript 1 protein)
		PRDX1_MOUSE	P35700	Prdx1 Msp23 Paga Tdpx2	Peroxiredoxin-1 (EC 1.11.1.15) (Macrophage 23 kDa stress protein) (Osteoblast-specific factor 3) (OSF-3) (Thioredoxin peroxidase 2) (Thioredoxin-dependent peroxide reductase 2)
		CALX_MOUSE	P35564	Canx	Calnexin
		ITB1_MOUSE	P09055	Itgb1	Integrin beta-1 (Fibronectin receptor subunit beta) (VLA-4 subunit beta) (CD antigen CD29)
		PRDX4_MOUSE	O08807	Prdx4	Peroxiredoxin-4 (EC 1.11.1.15) (Antioxidant enzyme AOE372) (Peroxiredoxin IV) (Prx-IV) (Thioredoxin peroxidase AO372) (Thioredoxin-dependent peroxide reductase A0372)
		68MP_MOUSE	P56379	Mp68	6.8 kDa mitochondrial proteolipid
		VPS35_MOUSE	Q9EQH3	Vps35 Mem3	Vacuolar protein sorting-associated protein 35 (Maternal-embryonic 3) (Vesicle protein sorting 35)
		H2A2C_MOUSE	Q64523	Hist2h2ac Hist2h2ab	Histone H2A type 2-C (H2a-613B)
		NASP_MOUSE	Q99MD9	Nasp	Nuclear autoantigenic sperm protein (NASP)
		SYG_MOUSE	Q9CZD3	Gars	Glycine--tRNA ligase (EC 3.6.1.17) (EC 6.1.1.14) (Diadenosine tetraphosphate synthetase) (AP-4-A synthetase) (Glycyl-tRNA synthetase) (GlyRS)
		C1QL2_MOUSE	Q8CFR0	C1ql2 C1qtnf10 Ctrp10	Complement C1q-like protein 2 (C1q and tumor necrosis factor-related protein 10) (C1q/TNF-related protein 10) (C1qTNF10) (CTRP10)
		RABP1_MOUSE	P62965	Crabp1	Cellular retinoic acid-binding protein 1 (Cellular retinoic acid-binding protein I) (CRABP-I)
		GLRX1_MOUSE	Q9QUH0	Glrx Glrx1 Grx Grx1	Glutaredoxin-1 (Thioltransferase-1) (TTase-1)
		ATP4A_MOUSE	Q64436	Atp4a	Potassium-transporting ATPase alpha chain 1 (EC 3.6.3.10) (Gastric H(+)/K(+) ATPase subunit alpha) (Proton pump)
		HYOU1_MOUSE	Q9JKR6	Hyou1 Grp170	Hypoxia up-regulated protein 1 (GRP-170) (140 kDa Ca(2+)-binding protein) (CBP-140)
		RS18_MOUSE	P62270	Rps18	40S ribosomal protein S18 (Ke-3) (Ke3)
		RS17_MOUSE	P63276	Rps17	40S ribosomal protein S17
		SET_MOUSE	Q9EQU5	Set	Protein SET (Phosphatase 2A inhibitor I2PP2A) (I-2PP2A) (Template-activating factor I) (TAF-I)
		CLIC6_MOUSE	Q8BHB9	Clic6	Chloride intracellular channel protein 6
		DPYL3_MOUSE	Q62188	Dpysl3 Drp3 Ulip	Dihydropyrimidinase-related protein 3 (DRP-3) (Unc-33-like phosphoprotein 1) (ULIP-1)
		AMPL_MOUSE	Q9CPY7	Lap3 Lapep	Cytosol aminopeptidase (EC 3.4.11.1) (Leucine aminopeptidase 3) (LAP-3) (Leucyl aminopeptidase) (Proline aminopeptidase) (EC 3.4.11.5) (Prolyl aminopeptidase)
		AOFA_MOUSE	Q64133	Maoa	Amine oxidase [flavin-containing] A (EC 1.4.3.4) (Monoamine oxidase type A) (MAO-A)
		ROA2_MOUSE	O88569	Hnrnpa2b1 Hnrpa2b1	Heterogeneous nuclear ribonucleoproteins A2/B1 (hnRNP A2/B1)
		LA_MOUSE	P32067	Ssb Ss-b	Lupus La protein homolog (La autoantigen homolog) (La ribonucleoprotein)
		FHL1_MOUSE	P97447	Fhl1	Four and a half LIM domains protein 1 (FHL-1) (KyoT) (RBP-associated molecule 14-1) (RAM14-1) (Skeletal muscle LIM-protein 1) (SLIM) (SLIM-1)
		THIO_MOUSE	P10639	Txn Txn1	Thioredoxin (Trx) (ATL-derived factor) (ADF)
		SERPH_MOUSE	P19324	Serpinh1 Cbp1 Hsp47	Serpin H1 (47 kDa heat shock protein) (Collagen-binding protein) (Colligin) (Serine protease inhibitor J6)
		RS16_MOUSE	P14131	Rps16	40S ribosomal protein S16
		VIME_MOUSE	P20152	Vim	Vimentin
		GANAB_MOUSE	Q8BHN3	Ganab G2an Kiaa0088	Neutral alpha-glucosidase AB (EC 3.2.1.84) (Alpha-glucosidase 2) (Glucosidase II subunit alpha)
		VIGLN_MOUSE	Q8VDJ3	Hdlbp	Vigilin (High density lipoprotein-binding protein) (HDL-binding protein)
		AT5F1_MOUSE	Q9CQQ7	Atp5f1	ATP synthase F(0) complex subunit B1, mitochondrial (ATP synthase subunit b) (ATPase subunit b)
		PYRG1_MOUSE	P70698	Ctps1 Ctps	CTP synthase 1 (EC 6.3.4.2) (CTP synthetase 1) (UTP--ammonia ligase 1)
		EHD2_MOUSE	Q8BH64	Ehd2	EH domain-containing protein 2
		SYCE3_MOUSE	B5KM66	Syce3 Tseg2	Synaptonemal complex central element protein 3 (Testis-specific expressed protein 2) (TSEG-2)
		RL21_MOUSE	O09167	Rpl21	60S ribosomal protein L21
		RL36A_MOUSE	P83882	Rpl36a Rpl44	60S ribosomal protein L36a (60S ribosomal protein L44)
		MACF1_MOUSE	Q9QXZ0	Macf1 Acf7 Aclp7 Macf	Microtubule-actin cross-linking factor 1 (Actin cross-linking family 7)
		PNPH_MOUSE	P23492	Pnp Np Pnp1	Purine nucleoside phosphorylase (PNP) (EC 2.4.2.1) (Inosine phosphorylase) (Inosine-guanosine phosphorylase)
		EIF3F_MOUSE	Q9DCH4	Eif3f Eif3s5	Eukaryotic translation initiation factor 3 subunit F (eIF3f) (Deubiquitinating enzyme eIF3f) (EC 3.4.19.12) (Eukaryotic translation initiation factor 3 subunit 5) (eIF-3-epsilon) (eIF3 p47)
		PRDX6_MOUSE	O08709	Prdx6 Aop2 Ltw4 Prdx5	Peroxiredoxin-6 (EC 1.11.1.15) (1-Cys peroxiredoxin) (1-Cys PRX) (Acidic calcium-independent phospholipase A2) (aiPLA2) (EC 3.1.1.4) (Antioxidant protein 2) (Non-selenium glutathione peroxidase) (NSGPx)
		VDAC2_MOUSE	Q60930	Vdac2 Vdac6	Voltage-dependent anion-selective channel protein 2 (VDAC-2) (mVDAC2) (Outer mitochondrial membrane protein porin 2) (Voltage-dependent anion-selective channel protein 6) (VDAC-6) (mVDAC6)
		PRP8_MOUSE	Q99PV0	Prpf8 Prp8	Pre-mRNA-processing-splicing factor 8 (Splicing factor Prp8)
		PSMD7_MOUSE	P26516	Psmd7 Mov-34 Mov34	26S proteasome non-ATPase regulatory subunit 7 (26S proteasome regulatory subunit RPN8) (26S proteasome regulatory subunit S12) (Mov34 protein) (Proteasome subunit p40)
		SUMO2_MOUSE	P61957	Sumo2 Smt3b Smt3h2	Small ubiquitin-related modifier 2 (SUMO-2) (SMT3 homolog 2) (Ubiquitin-like protein SMT3B) (Smt3B)
		HMGA1_MOUSE	P17095	Hmga1 Hmgi Hmgiy	High mobility group protein HMG-I/HMG-Y (HMG-I(Y)) (High mobility group AT-hook protein 1) (High mobility group protein A1)
		GBG5_MOUSE	Q80SZ7	Gng5 Gngt5	Guanine nucleotide-binding protein G(I)/G(S)/G(O) subunit gamma-5
		ANXA3_MOUSE	O35639	Anxa3 Anx3	Annexin A3 (35-alpha calcimedin) (Annexin III) (Annexin-3) (Lipocortin III) (Placental anticoagulant protein III) (PAP-III)
		PSB5_MOUSE	O55234	Psmb5	Proteasome subunit beta type-5 (EC 3.4.25.1) (Macropain epsilon chain) (Multicatalytic endopeptidase complex epsilon chain) (Proteasome chain 6) (Proteasome epsilon chain) (Proteasome subunit X)
		RS3A_MOUSE	P97351	Rps3a Rps3a1	40S ribosomal protein S3a (Protein TU-11)
		FUCT1_MOUSE	Q8BLX4	Slc35c1 Fuct1	GDP-fucose transporter 1 (Solute carrier family 35 member C1)
		THIL_MOUSE	Q8QZT1	Acat1	Acetyl-CoA acetyltransferase, mitochondrial (EC 2.3.1.9) (Acetoacetyl-CoA thiolase)
		ECHA_MOUSE	Q8BMS1	Hadha	Trifunctional enzyme subunit alpha, mitochondrial (TP-alpha) [Includes: Long-chain enoyl-CoA hydratase (EC 4.2.1.17); Long chain 3-hydroxyacyl-CoA dehydrogenase (EC 1.1.1.211)]
		2AAA_MOUSE	Q76MZ3	Ppp2r1a	Serine/threonine-protein phosphatase 2A 65 kDa regulatory subunit A alpha isoform (PP2A subunit A isoform PR65-alpha) (PP2A subunit A isoform R1-alpha)
		CDK1_MOUSE	P11440	Cdk1 Cdc2 Cdc2a Cdkn1	Cyclin-dependent kinase 1 (CDK1) (EC 2.7.11.22) (EC 2.7.11.23) (Cell division control protein 2 homolog) (Cell division protein kinase 1) (p34 protein kinase)
		RL35_MOUSE	Q6ZWV7	Rpl35	60S ribosomal protein L35
		SYHC_MOUSE	Q61035	Hars	Histidine--tRNA ligase, cytoplasmic (EC 6.1.1.21) (Histidyl-tRNA synthetase) (HisRS)
		RL24_MOUSE	Q8BP67	Rpl24	60S ribosomal protein L24
		IF4E_MOUSE	P63073	Eif4e	Eukaryotic translation initiation factor 4E (eIF-4E) (eIF4E) (mRNA cap-binding protein) (eIF-4F 25 kDa subunit)
		H12_MOUSE	P15864	Hist1h1c H1f2	Histone H1.2 (H1 VAR.1) (H1c)
		PSB1_MOUSE	O09061	Psmb1	Proteasome subunit beta type-1 (EC 3.4.25.1) (Macropain subunit C5) (Multicatalytic endopeptidase complex subunit C5) (Proteasome component C5) (Proteasome gamma chain)
		H2AX_MOUSE	P27661	H2afx H2a.x H2ax Hist5-2ax	Histone H2AX (H2a/x) (Histone H2A.X)
		VPS29_MOUSE	Q9QZ88	Vps29	Vacuolar protein sorting-associated protein 29 (Vesicle protein sorting 29)
		FHL3_MOUSE	Q9R059	Fhl3	Four and a half LIM domains protein 3 (FHL-3) (Skeletal muscle LIM-protein 2) (SLIM-2)
		FINC_MOUSE	P11276	Fn1	Fibronectin (FN) [Cleaved into: Anastellin]
		ROA1_MOUSE	P49312	Hnrnpa1 Fli-2 Hnrpa1 Tis	Heterogeneous nuclear ribonucleoprotein A1 (hnRNP A1) (HDP-1) (Helix-destabilizing protein) (Single-strand-binding protein) (Topoisomerase-inhibitor suppressed) (hnRNP core protein A1) [Cleaved into: Heterogeneous nuclear ribonucleoprotein A1, N-terminally processed]
		CAPR1_MOUSE	Q60865	Caprin1 Gpiap Gpiap1 Gpip137 M11s1 Rng105 G5E5	Caprin-1 (Cytoplasmic activation- and proliferation-associated protein 1) (GPI-anchored membrane protein 1) (GPI-anchored protein p137) (GPI-p137) (p137GPI) (Membrane component chromosome 11 surface marker 1) (RNA granule protein 105)
		RL3_MOUSE	P27659	Rpl3	60S ribosomal protein L3 (J1 protein)
		CRIP2_MOUSE	Q9DCT8	Crip2 Crp2 Hlp	Cysteine-rich protein 2 (CRP-2) (Heart LIM protein)
		PURA_MOUSE	P42669	Pura	Transcriptional activator protein Pur-alpha (Purine-rich single-stranded DNA-binding protein alpha)
		EIF3C_MOUSE	Q8R1B4	Eif3c Eif3s8	Eukaryotic translation initiation factor 3 subunit C (eIF3c) (Eukaryotic translation initiation factor 3 subunit 8) (eIF3 p110)
		RL4_MOUSE	Q9D8E6	Rpl4	60S ribosomal protein L4
		ATPF2_MOUSE	Q91YY4	Atpaf2	ATP synthase mitochondrial F1 complex assembly factor 2
		ABRAL_MOUSE	Q4KML4	Abracl	Costars family protein ABRACL (ABRA C-terminal-like protein)
		CTNA1_MOUSE	P26231	Ctnna1 Catna1	Catenin alpha-1 (102 kDa cadherin-associated protein) (Alpha E-catenin) (CAP102)
		SCOT1_MOUSE	Q9D0K2	Oxct1 Oxct Scot	Succinyl-CoA:3-ketoacid coenzyme A transferase 1, mitochondrial (EC 2.8.3.5) (3-oxoacid CoA-transferase 1) (Somatic-type succinyl-CoA:3-oxoacid CoA-transferase) (SCOT-s)
		SAMH1_MOUSE	Q60710	Samhd1 Mg11	Deoxynucleoside triphosphate triphosphohydrolase SAMHD1 (dNTPase) (EC 3.1.5.-) (Interferon-gamma-inducible protein Mg11) (SAM domain and HD domain-containing protein 1)
		ODFP4_MOUSE	Q8VI88	Odf4 Oppo1	Outer dense fiber protein 4 (Outer dense fiber of sperm tails protein 4) (Testis-specific protein oppo 1)
		DHDDS_MOUSE	Q99KU1	Dhdds	Dehydrodolichyl diphosphate synthase complex subunit Dhdds (EC 2.5.1.87) (Cis-isoprenyltransferase) (CIT) (Cis-IPTase)
		RS20_MOUSE	P60867	Rps20	40S ribosomal protein S20
		OLA1_MOUSE	Q9CZ30	Ola1 Gtpbp9	Obg-like ATPase 1 (GTP-binding protein 9)
		CTNB1_MOUSE	Q02248	Ctnnb1 Catnb	Catenin beta-1 (Beta-catenin)
		MATR3_MOUSE	Q8K310	Matr3	Matrin-3
		ANXA4_MOUSE	P97429	Anxa4 Anx4	Annexin A4 (Annexin IV) (Annexin-4)
		IF4A1_MOUSE	P60843	Eif4a1 Ddx2a Eif4a	Eukaryotic initiation factor 4A-I (eIF-4A-I) (eIF4A-I) (EC 3.6.4.13) (ATP-dependent RNA helicase eIF4A-1)
		SH3L3_MOUSE	Q91VW3	Sh3bgrl3	SH3 domain-binding glutamic acid-rich-like protein 3
		RS15_MOUSE	P62843	Rps15 Rig	40S ribosomal protein S15 (RIG protein)
		LRC59_MOUSE	Q922Q8	Lrrc59	Leucine-rich repeat-containing protein 59 [Cleaved into: Leucine-rich repeat-containing protein 59, N-terminally processed]
		COR1B_MOUSE	Q9WUM3	Coro1b	Coronin-1B (Coronin-2)
		XPO2_MOUSE	Q9ERK4	Cse1l Xpo2	Exportin-2 (Exp2) (Chromosome segregation 1-like protein) (Importin-alpha re-exporter)
		MCM7_MOUSE	Q61881	Mcm7 Cdc47 Mcmd7	DNA replication licensing factor MCM7 (EC 3.6.4.12) (CDC47 homolog)
		IPO4_MOUSE	Q8VI75	Ipo4 Imp4a Ranbp4	Importin-4 (Imp4) (Importin-4a) (Imp4a) (Ran-binding protein 4) (RanBP4)
		CX6A1_MOUSE	P43024	Cox6a1 Cox6al	Cytochrome c oxidase subunit 6A1, mitochondrial (Cytochrome c oxidase polypeptide VIa-liver)
		TBB4B_MOUSE	P68372	Tubb4b Tubb2c	Tubulin beta-4B chain (Tubulin beta-2C chain)
		TCPZ_MOUSE	P80317	Cct6a Cct6 Cctz Cctz1	T-complex protein 1 subunit zeta (TCP-1-zeta) (CCT-zeta-1)
		HMGB1_MOUSE	P63158	Hmgb1 Hmg-1 Hmg1	High mobility group protein B1 (High mobility group protein 1) (HMG-1)
		GDIB_MOUSE	Q61598	Gdi2 Gdi3	Rab GDP dissociation inhibitor beta (Rab GDI beta) (GDI-3) (Guanosine diphosphate dissociation inhibitor 2) (GDI-2)
		PARK7_MOUSE	Q99LX0	Park7	Protein/nucleic acid deglycase DJ-1 (EC 3.1.2.-) (EC 3.5.1.-) (EC 3.5.1.124) (Maillard deglycase) (Parkinson disease protein 7 homolog) (Parkinsonism-associated deglycase) (Protein DJ-1) (DJ-1)
		TMEDA_MOUSE	Q9D1D4	Tmed10 Tmp21	Transmembrane emp24 domain-containing protein 10 (21 kDa transmembrane-trafficking protein) (Transmembrane protein Tmp21) (p24 family protein delta-1) (p24delta1)
		ZEP2_MOUSE	Q3UHF7	Hivep2 Mibp1	Transcription factor HIVEP2 (Human immunodeficiency virus type I enhancer-binding protein 2 homolog) (Myc intron-binding protein 1) (MIBP-1)
		PSA5_MOUSE	Q9Z2U1	Psma5	Proteasome subunit alpha type-5 (EC 3.4.25.1) (Macropain zeta chain) (Multicatalytic endopeptidase complex zeta chain) (Proteasome zeta chain)
		IF2B_MOUSE	Q99L45	Eif2s2	Eukaryotic translation initiation factor 2 subunit 2 (Eukaryotic translation initiation factor 2 subunit beta) (eIF-2-beta)
		CNPY2_MOUSE	Q9QXT0	Cnpy2 Msap Tmem4 Zsig9	Protein canopy homolog 2 (MIR-interacting saposin-like protein) (Putative secreted protein ZSIG9) (Transmembrane protein 4)
		HYEP_MOUSE	Q9D379	Ephx1	Epoxide hydrolase 1 (EC 3.3.2.9) (Epoxide hydratase) (Microsomal epoxide hydrolase) (mEH)
		EIF3B_MOUSE	Q8JZQ9	Eif3b Eif3s9	Eukaryotic translation initiation factor 3 subunit B (eIF3b) (Eukaryotic translation initiation factor 3 subunit 9) (eIF-3-eta) (eIF3 p116)
		TWF1_MOUSE	Q91YR1	Twf1 Ptk9	Twinfilin-1 (Protein A6)
		DHX15_MOUSE	O35286	Dhx15 Ddx15 Deah9	Pre-mRNA-splicing factor ATP-dependent RNA helicase DHX15 (EC 3.6.4.13) (DEAH box protein 15)
		CDC42_MOUSE	P60766	Cdc42	Cell division control protein 42 homolog (G25K GTP-binding protein)
		TSP1_MOUSE	P35441	Thbs1 Tsp1	Thrombospondin-1
		CPSF6_MOUSE	Q6NVF9	Cpsf6	Cleavage and polyadenylation specificity factor subunit 6
		BAP31_MOUSE	Q61335	Bcap31 Bap31	B-cell receptor-associated protein 31 (BCR-associated protein 31) (Bap31) (p28)
		COX6C_MOUSE	Q9CPQ1	Cox6c	Cytochrome c oxidase subunit 6C (Cytochrome c oxidase polypeptide VIc)
		MCM2_MOUSE	P97310	Mcm2 Bm28 Cdcl1 Kiaa0030 Mcmd2	DNA replication licensing factor MCM2 (EC 3.6.4.12) (Minichromosome maintenance protein 2 homolog) (Nuclear protein BM28)
		MYO1C_MOUSE	Q9WTI7	Myo1c	Unconventional myosin-Ic (Myosin I beta) (MMI-beta) (MMIb)
		IF2A_MOUSE	Q6ZWX6	Eif2s1 Eif2a	Eukaryotic translation initiation factor 2 subunit 1 (Eukaryotic translation initiation factor 2 subunit alpha) (eIF-2-alpha) (eIF-2A) (eIF-2alpha)
		FPPS_MOUSE	Q920E5	Fdps	Farnesyl pyrophosphate synthase (FPP synthase) (FPS) (EC 2.5.1.10) ((2E,6E)-farnesyl diphosphate synthase) (Cholesterol-regulated 39 kDa protein) (CR 39) (Dimethylallyltranstransferase) (EC 2.5.1.1) (Farnesyl diphosphate synthase) (Geranyltranstransferase)
		STON2_MOUSE	Q8BZ60	Ston2 Stn2 Stnb	Stonin-2 (Stoned B)
		ATPD_MOUSE	Q9D3D9	Atp5d	ATP synthase subunit delta, mitochondrial (F-ATPase delta subunit)
		K2C1_MOUSE	P04104	Krt1 Krt2-1	Keratin, type II cytoskeletal 1 (67 kDa cytokeratin) (Cytokeratin-1) (CK-1) (Keratin-1) (K1) (Type-II keratin Kb1)
		COTL1_MOUSE	Q9CQI6	Cotl1 Clp	Coactosin-like protein
		AKAP2_MOUSE	O54931	Akap2	A-kinase anchor protein 2 (AKAP-2) (AKAP expressed in kidney and lung) (AKAP-KL) (Protein kinase A-anchoring protein 2) (PRKA2)
		PLAK_MOUSE	Q02257	Jup	Junction plakoglobin (Desmoplakin III) (Desmoplakin-3)
		PCBP2_MOUSE	Q61990	Pcbp2 Cbp Hnrnpx Hnrpx	Poly(rC)-binding protein 2 (Alpha-CP2) (CTBP) (CBP) (Putative heterogeneous nuclear ribonucleoprotein X) (hnRNP X)
		ACTA_MOUSE	P62737	Acta2 Actsa Actvs	Actin, aortic smooth muscle (Alpha-actin-2) [Cleaved into: Actin, aortic smooth muscle, intermediate form]
		TECR_MOUSE	Q9CY27	Tecr Gpsn2	Very-long-chain enoyl-CoA reductase (EC 1.3.1.93) (Synaptic glycoprotein SC2) (Trans-2,3-enoyl-CoA reductase) (TER)
		SARNP_MOUSE	Q9D1J3	Sarnp Hcc1	SAP domain-containing ribonucleoprotein (Nuclear protein Hcc-1)
		C1TM_MOUSE	Q3V3R1	Mthfd1l Fthfsdc1	Monofunctional C1-tetrahydrofolate synthase, mitochondrial (EC 6.3.4.3) (Formyltetrahydrofolate synthetase)
		PTH2_MOUSE	Q8R2Y8	Ptrh2 Pth2	Peptidyl-tRNA hydrolase 2, mitochondrial (PTH 2) (EC 3.1.1.29)
		RS6_MOUSE	P62754	Rps6	40S ribosomal protein S6 (Phosphoprotein NP33)
		S61A1_MOUSE	P61620	Sec61a1 Sec61a	Protein transport protein Sec61 subunit alpha isoform 1 (Sec61 alpha-1)
		PTMS_MOUSE	Q9D0J8	Ptms	Parathymosin
		CD109_MOUSE	Q8R422	Cd109	CD109 antigen (GPI-anchored alpha-2 macroglobulin-related protein) (CD antigen CD109)
		TFR1_MOUSE	Q62351	Tfrc Trfr	Transferrin receptor protein 1 (TR) (TfR) (TfR1) (Trfr) (CD antigen CD71)
		PPIA_MOUSE	P17742	Ppia	Peptidyl-prolyl cis-trans isomerase A (PPIase A) (EC 5.2.1.8) (Cyclophilin A) (Cyclosporin A-binding protein) (Rotamase A) (SP18) [Cleaved into: Peptidyl-prolyl cis-trans isomerase A, N-terminally processed]
		CDC37_MOUSE	Q61081	Cdc37	Hsp90 co-chaperone Cdc37 (Hsp90 chaperone protein kinase-targeting subunit) (p50Cdc37) [Cleaved into: Hsp90 co-chaperone Cdc37, N-terminally processed]
		NUCL_MOUSE	P09405	Ncl Nuc	Nucleolin (Protein C23)
		NPC2_MOUSE	Q9Z0J0	Npc2	NPC intracellular cholesterol transporter 2 (Epididymal secretory protein E1) (mE1) (Niemann Pick type C2 protein homolog)
		K1551_MOUSE	Q5DTW7	Kiaa1551	Uncharacterized protein KIAA1551
		CHSP1_MOUSE	Q9CR86	Carhsp1	Calcium-regulated heat stable protein 1 (Calcium-regulated heat-stable protein of 24 kDa) (CRHSP-24)
		SURF4_MOUSE	Q64310	Surf4 Surf-4	Surfeit locus protein 4
		SYFB_MOUSE	Q9WUA2	Farsb Farsl Farslb Frsb	Phenylalanine--tRNA ligase beta subunit (EC 6.1.1.20) (Phenylalanyl-tRNA synthetase beta subunit) (PheRS)
		RL18A_MOUSE	P62717	Rpl18a	60S ribosomal protein L18a
		COPB_MOUSE	Q9JIF7	Copb1 Copb	Coatomer subunit beta (Beta-coat protein) (Beta-COP)
		TPM1_MOUSE	P58771	Tpm1 Tpm-1 Tpma	Tropomyosin alpha-1 chain (Alpha-tropomyosin) (Tropomyosin-1)
		RSU1_MOUSE	Q01730	Rsu1 Rsp1	Ras suppressor protein 1 (RSP-1) (Rsu-1)
		HSPB6_MOUSE	Q5EBG6	Hspb6 Gm479	Heat shock protein beta-6 (HspB6)
		GLRX3_MOUSE	Q9CQM9	Glrx3 Picot Txnl2	Glutaredoxin-3 (PKC-interacting cousin of thioredoxin) (PICOT) (PKC-theta-interacting protein) (PKCq-interacting protein) (Thioredoxin-like protein 2)
		SYMPK_MOUSE	Q80X82	Sympk	Symplekin
		CSRP2_MOUSE	P97314	Csrp2 Dlp1	Cysteine and glycine-rich protein 2 (Cysteine-rich protein 2) (CRP2) (Double LIM protein 1) (DLP-1)
		SYRC_MOUSE	Q9D0I9	Rars	Arginine--tRNA ligase, cytoplasmic (EC 6.1.1.19) (Arginyl-tRNA synthetase) (ArgRS)
		MP2K2_MOUSE	Q63932	Map2k2 Mek2 Mkk2 Prkmk2	Dual specificity mitogen-activated protein kinase kinase 2 (MAP kinase kinase 2) (MAPKK 2) (EC 2.7.12.2) (ERK activator kinase 2) (MAPK/ERK kinase 2) (MEK 2)
		RL7_MOUSE	P14148	Rpl7	60S ribosomal protein L7
		LRP1_MOUSE	Q91ZX7	Lrp1 A2mr	Prolow-density lipoprotein receptor-related protein 1 (LRP-1) (Alpha-2-macroglobulin receptor) (A2MR) (CD antigen CD91) [Cleaved into: Low-density lipoprotein receptor-related protein 1 85 kDa subunit (LRP-85); Low-density lipoprotein receptor-related protein 1 515 kDa subunit (LRP-515); Low-density lipoprotein receptor-related protein 1 intracellular domain (LRPICD)]
		FAS_MOUSE	P19096	Fasn	Fatty acid synthase (EC 2.3.1.85) [Includes: [Acyl-carrier-protein] S-acetyltransferase (EC 2.3.1.38); [Acyl-carrier-protein] S-malonyltransferase (EC 2.3.1.39); 3-oxoacyl-[acyl-carrier-protein] synthase (EC 2.3.1.41); 3-oxoacyl-[acyl-carrier-protein] reductase (EC 1.1.1.100); 3-hydroxyacyl-[acyl-carrier-protein] dehydratase (EC 4.2.1.59); Enoyl-[acyl-carrier-protein] reductase (EC 1.3.1.39); Ole…
		GBLP_MOUSE	P68040	Rack1 Gnb2-rs1 Gnb2l1	Receptor of activated protein C kinase 1 (12-3) (Guanine nucleotide-binding protein subunit beta-2-like 1) (Receptor for activated C kinase) (Receptor of activated protein kinase C 1) (p205) [Cleaved into: Receptor of activated protein C kinase 1, N-terminally processed (Guanine nucleotide-binding protein subunit beta-2-like 1, N-terminally processed)]
		SMRC2_MOUSE	Q6PDG5	Smarcc2 Baf170	SWI/SNF complex subunit SMARCC2 (BRG1-associated factor 170) (BAF170) (SWI/SNF complex 170 kDa subunit) (SWI/SNF-related matrix-associated actin-dependent regulator of chromatin subfamily C member 2)
		NPM_MOUSE	Q61937	Npm1	Nucleophosmin (NPM) (Nucleolar phosphoprotein B23) (Nucleolar protein NO38) (Numatrin)
		SEPT7_MOUSE	O55131	Sept7 Cdc10	Septin-7 (CDC10 protein homolog)
		RTN4_MOUSE	Q99P72	Rtn4 Kiaa0886 Nogo	Reticulon-4 (Neurite outgrowth inhibitor) (Nogo protein)
		API5_MOUSE	O35841	Api5	Apoptosis inhibitor 5 (API-5) (AAC-11)
		APT_MOUSE	P08030	Aprt	Adenine phosphoribosyltransferase (APRT) (EC 2.4.2.7)
		PFD2_MOUSE	O70591	Pfdn2 Pfd2	Prefoldin subunit 2
		NUCKS_MOUSE	Q80XU3	Nucks1 Nucks	Nuclear ubiquitous casein and cyclin-dependent kinase substrate 1 (JC7)
		RBBP7_MOUSE	Q60973	Rbbp7 Rbap46	Histone-binding protein RBBP7 (Histone acetyltransferase type B subunit 2) (Nucleosome-remodeling factor subunit RBAP46) (Retinoblastoma-binding protein 7) (RBBP-7) (Retinoblastoma-binding protein p46)
		GSTO1_MOUSE	O09131	Gsto1 Gstx Gtsttl	Glutathione S-transferase omega-1 (GSTO-1) (EC 2.5.1.18) (Glutathione S-transferase omega 1-1) (GSTO 1-1) (Glutathione-dependent dehydroascorbate reductase) (EC 1.8.5.1) (Monomethylarsonic acid reductase) (MMA(V) reductase) (EC 1.20.4.2) (S-(Phenacyl)glutathione reductase) (SPG-R) (p28)
		RLA1_MOUSE	P47955	Rplp1	60S acidic ribosomal protein P1
		ACOD2_MOUSE	P13011	Scd2	Acyl-CoA desaturase 2 (EC 1.14.19.1) (Delta(9)-desaturase 2) (Delta-9 desaturase 2) (Fatty acid desaturase 2) (Stearoyl-CoA desaturase 2)
		PDIA4_MOUSE	P08003	Pdia4 Cai Erp72	Protein disulfide-isomerase A4 (EC 5.3.4.1) (Endoplasmic reticulum resident protein 72) (ER protein 72) (ERp-72) (ERp72)
		RRBP1_MOUSE	Q99PL5	Rrbp1	Ribosome-binding protein 1 (Ribosome receptor protein) (RRp) (mRRp)
		FIS1_MOUSE	Q9CQ92	Fis1 Ttc11	Mitochondrial fission 1 protein (FIS1 homolog) (Tetratricopeptide repeat protein 11) (TPR repeat protein 11)
		PEBP1_MOUSE	P70296	Pebp1 Pbp Pebp	Phosphatidylethanolamine-binding protein 1 (PEBP-1) (HCNPpp) [Cleaved into: Hippocampal cholinergic neurostimulating peptide (HCNP)]
		FKBP4_MOUSE	P30416	Fkbp4 Fkpb52	Peptidyl-prolyl cis-trans isomerase FKBP4 (PPIase FKBP4) (EC 5.2.1.8) (52 kDa FK506-binding protein) (52 kDa FKBP) (FKBP-52) (59 kDa immunophilin) (p59) (FK506-binding protein 4) (FKBP-4) (FKBP59) (HSP-binding immunophilin) (HBI) (Immunophilin FKBP52) (Rotamase) [Cleaved into: Peptidyl-prolyl cis-trans isomerase FKBP4, N-terminally processed]
		PSMD2_MOUSE	Q8VDM4	Psmd2	26S proteasome non-ATPase regulatory subunit 2 (26S proteasome regulatory subunit RPN1) (26S proteasome regulatory subunit S2) (26S proteasome subunit p97)
		RL38_MOUSE	Q9JJI8	Rpl38	60S ribosomal protein L38
		PSB2_MOUSE	Q9R1P3	Psmb2	Proteasome subunit beta type-2 (EC 3.4.25.1) (Macropain subunit C7-I) (Multicatalytic endopeptidase complex subunit C7-I) (Proteasome component C7-I)
		ELOB_MOUSE	P62869	Elob Tceb2	Elongin-B (EloB) (Elongin 18 kDa subunit) (RNA polymerase II transcription factor SIII subunit B) (SIII p18) (Transcription elongation factor B polypeptide 2)
		LC7L2_MOUSE	Q7TNC4	Luc7l2	Putative RNA-binding protein Luc7-like 2 (CGI-74 homolog)
		RL9_MOUSE	P51410	Rpl9	60S ribosomal protein L9
		PGAM1_MOUSE	Q9DBJ1	Pgam1	Phosphoglycerate mutase 1 (EC 5.4.2.11) (EC 5.4.2.4) (BPG-dependent PGAM 1) (Phosphoglycerate mutase isozyme B) (PGAM-B)
		PCNA_MOUSE	P17918	Pcna	Proliferating cell nuclear antigen (PCNA) (Cyclin)
		CLIC4_MOUSE	Q9QYB1	Clic4	Chloride intracellular channel protein 4 (mc3s5/mtCLIC)
		H2A2A_MOUSE	Q6GSS7	Hist2h2aa1; Hist2h2aa2	Histone H2A type 2-A (H2a-614) (H2a-615) (Histone H2A.2)
		DHE3_MOUSE	P26443	Glud1 Glud	Glutamate dehydrogenase 1, mitochondrial (GDH 1) (EC 1.4.1.3)
		K2C79_MOUSE	Q8VED5	Krt79 Kb38	Keratin, type II cytoskeletal 79 (Cytokeratin-79) (CK-79) (Keratin-79) (K79) (Type-II keratin Kb38)
		CATB_MOUSE	P10605	Ctsb	Cathepsin B (EC 3.4.22.1) (Cathepsin B1) [Cleaved into: Cathepsin B light chain; Cathepsin B heavy chain]
		AMPB_MOUSE	Q8VCT3	Rnpep	Aminopeptidase B (AP-B) (EC 3.4.11.6) (Arginine aminopeptidase) (Arginyl aminopeptidase) (Cytosol aminopeptidase IV)
		AKA12_MOUSE	Q9WTQ5	Akap12 Gag12 Ssecks	A-kinase anchor protein 12 (AKAP-12) (Germ cell lineage protein gercelin) (Src-suppressed C kinase substrate) (SSeCKS)
		RL27A_MOUSE	P14115	Rpl27a	60S ribosomal protein L27a (L29)
		G6PI_MOUSE	P06745	Gpi Gpi1	Glucose-6-phosphate isomerase (GPI) (EC 5.3.1.9) (Autocrine motility factor) (AMF) (Neuroleukin) (NLK) (Phosphoglucose isomerase) (PGI) (Phosphohexose isomerase) (PHI)
		PA2G4_MOUSE	P50580	Pa2g4 Ebp1 Plfap	Proliferation-associated protein 2G4 (IRES-specific cellular trans-acting factor 45 kDa) (ITAF45) (Mpp1) (Proliferation-associated protein 1) (Protein p38-2G4)
		PGRC1_MOUSE	O55022	Pgrmc1 Pgrmc	Membrane-associated progesterone receptor component 1 (mPR)
		SAR1A_MOUSE	P36536	Sar1a Sara Sara1	GTP-binding protein SAR1a
		PRS8_MOUSE	P62196	Psmc5 Sug1	26S proteasome regulatory subunit 8 (26S proteasome AAA-ATPase subunit RPT6) (Proteasome 26S subunit ATPase 5) (Proteasome subunit p45) (p45/SUG) (mSUG1)
		EF1G_MOUSE	Q9D8N0	Eef1g	Elongation factor 1-gamma (EF-1-gamma) (eEF-1B gamma)
		HINT1_MOUSE	P70349	Hint1 Hint Pkci Pkci1 Prkcnh1	Histidine triad nucleotide-binding protein 1 (EC 3.-.-.-) (Adenosine 5'-monophosphoramidase) (Protein kinase C inhibitor 1) (Protein kinase C-interacting protein 1) (PKCI-1)
		TRXR1_MOUSE	Q9JMH6	Txnrd1 Trxr1	Thioredoxin reductase 1, cytoplasmic (TR) (EC 1.8.1.9) (Thioredoxin reductase TR1)
		NEST_MOUSE	Q6P5H2	Nes	Nestin
		VATE1_MOUSE	P50518	Atp6v1e1 Atp6e Atp6e2	V-type proton ATPase subunit E 1 (V-ATPase subunit E 1) (V-ATPase 31 kDa subunit) (p31) (Vacuolar proton pump subunit E 1)
		RL23_MOUSE	P62830	Rpl23	60S ribosomal protein L23
		EZRI_MOUSE	P26040	Ezr Vil2	Ezrin (Cytovillin) (Villin-2) (p81)
		PSD11_MOUSE	Q8BG32	Psmd11	26S proteasome non-ATPase regulatory subunit 11 (26S proteasome regulatory subunit RPN6) (26S proteasome regulatory subunit S9) (26S proteasome regulatory subunit p44.5)
		MCM6_MOUSE	P97311	Mcm6 Mcmd6 Mis5	DNA replication licensing factor MCM6 (EC 3.6.4.12) (Mis5 homolog)
		LGUL_MOUSE	Q9CPU0	Glo1	Lactoylglutathione lyase (EC 4.4.1.5) (Aldoketomutase) (Glyoxalase I) (Glx I) (Ketone-aldehyde mutase) (Methylglyoxalase) (S-D-lactoylglutathione methylglyoxal lyase)
		RLA0_MOUSE	P14869	Rplp0 Arbp	60S acidic ribosomal protein P0 (60S ribosomal protein L10E)
		IMDH2_MOUSE	P24547	Impdh2	Inosine-5'-monophosphate dehydrogenase 2 (IMP dehydrogenase 2) (IMPD 2) (IMPDH 2) (EC 1.1.1.205) (IMPDH-II)
		INF2_MOUSE	Q0GNC1	Inf2	Inverted formin-2
		SERA_MOUSE	Q61753	Phgdh	D-3-phosphoglycerate dehydrogenase (3-PGDH) (EC 1.1.1.95) (A10)
		OSTF1_MOUSE	Q62422	Ostf1 Sh3d3 Sh3p2	Osteoclast-stimulating factor 1 (SH3 domain protein 3)
		MT1_MOUSE	P02802	Mt1	Metallothionein-1 (MT-1) (Metallothionein-I) (MT-I)
		PFD5_MOUSE	Q9WU28	Pfdn5 Eig1 Mm1 Pfd5	Prefoldin subunit 5 (EIG-1) (Myc modulator 1) (c-Myc-binding protein Mm-1)
		NACAD_MOUSE	Q5SWP3	Nacad Kiaa0363	NAC-alpha domain-containing protein 1
		GLSK_MOUSE	D3Z7P3	Gls Gls1 Kiaa0838	Glutaminase kidney isoform, mitochondrial (GLS) (EC 3.5.1.2)
		EIF3D_MOUSE	O70194	Eif3d Eif3s7	Eukaryotic translation initiation factor 3 subunit D (eIF3d) (Eukaryotic translation initiation factor 3 subunit 7) (eIF-3-zeta) (eIF3 p66)
		CPSF7_MOUSE	Q8BTV2	Cpsf7	Cleavage and polyadenylation specificity factor subunit 7
		RSSA_MOUSE	P14206	Rpsa Lamr1 P40-8	40S ribosomal protein SA (37 kDa laminin receptor precursor) (37LRP) (37 kDa oncofetal antigen) (37/67 kDa laminin receptor) (LRP/LR) (67 kDa laminin receptor) (67LR) (Laminin receptor 1) (LamR) (Laminin-binding protein precursor p40) (LBP/p40) (OFA/iLRP)
		PPIB_MOUSE	P24369	Ppib	Peptidyl-prolyl cis-trans isomerase B (PPIase B) (EC 5.2.1.8) (CYP-S1) (Cyclophilin B) (Rotamase B) (S-cyclophilin) (SCYLP)
		PRPS1_MOUSE	Q9D7G0	Prps1	Ribose-phosphate pyrophosphokinase 1 (EC 2.7.6.1) (Phosphoribosyl pyrophosphate synthase I) (PRS-I)
		CAP1_MOUSE	P40124	Cap1 Cap	Adenylyl cyclase-associated protein 1 (CAP 1)
		IPO5_MOUSE	Q8BKC5	Ipo5 Kpnb3 Ranbp5	Importin-5 (Imp5) (Importin subunit beta-3) (Karyopherin beta-3) (Ran-binding protein 5) (RanBP5)
		ASSY_MOUSE	P16460	Ass1 Ass	Argininosuccinate synthase (EC 6.3.4.5) (Citrulline--aspartate ligase)
		S10A6_MOUSE	P14069	S100a6 Cacy	Protein S100-A6 (5B10) (Calcyclin) (Prolactin receptor-associated protein) (S100 calcium-binding protein A6)
		NDUS5_MOUSE	Q99LY9	Ndufs5	NADH dehydrogenase [ubiquinone] iron-sulfur protein 5 (Complex I-15 kDa) (CI-15 kDa) (NADH-ubiquinone oxidoreductase 15 kDa subunit)
		OST48_MOUSE	O54734	Ddost	Dolichyl-diphosphooligosaccharide--protein glycosyltransferase 48 kDa subunit (DDOST 48 kDa subunit) (Oligosaccharyl transferase 48 kDa subunit)
		SFI1_MOUSE	Q3UZY0	Sfi1 Kiaa0542	Protein SFI1 homolog
		MBB1A_MOUSE	Q7TPV4	Mybbp1a P160	Myb-binding protein 1A (Myb-binding protein of 160 kDa)
		MYO1E_MOUSE	E9Q634	Myo1e Myr3	Unconventional myosin-Ie (Unconventional myosin 1E)
		PDLI7_MOUSE	Q3TJD7	Pdlim7 Enigma	PDZ and LIM domain protein 7 (LIM mineralization protein) (LMP) (Protein enigma)
		BAX_MOUSE	Q07813	Bax	Apoptosis regulator BAX
		RS21_MOUSE	Q9CQR2	Rps21	40S ribosomal protein S21
		GELS_MOUSE	P13020	Gsn Gsb	Gelsolin (Actin-depolymerizing factor) (ADF) (Brevin)
		NUDC_MOUSE	O35685	Nudc	Nuclear migration protein nudC (Nuclear distribution protein C homolog) (Silica-induced gene 92 protein) (SIG-92)
		IPO7_MOUSE	Q9EPL8	Ipo7 Ranbp7	Importin-7 (Imp7) (Ran-binding protein 7) (RanBP7)
		K2C1B_MOUSE	Q6IFZ6	Krt77 Krt1b	Keratin, type II cytoskeletal 1b (Cytokeratin-1B) (CK-1B) (Embryonic type II keratin-1) (Keratin-77) (K77) (Type-II keratin Kb39)
		RAN_MOUSE	P62827	Ran Rasl2-8	GTP-binding nuclear protein Ran (GTPase Ran) (Ras-like protein TC4) (Ras-related nuclear protein)
		ZCH18_MOUSE	Q0P678	Zc3h18 Nhn1	Zinc finger CCCH domain-containing protein 18 (Nuclear protein NHN1)
		DD19A_MOUSE	Q61655	Ddx19a Ddx19 Eif4a-rs1	ATP-dependent RNA helicase DDX19A (EC 3.6.4.13) (DEAD box RNA helicase DEAD5) (mDEAD5) (DEAD box protein 19A) (Eukaryotic translation initiation factor 4A-related sequence 1)
		PDLI5_MOUSE	Q8CI51	Pdlim5 Enh	PDZ and LIM domain protein 5 (Enigma homolog) (Enigma-like PDZ and LIM domains protein)
		VAPA_MOUSE	Q9WV55	Vapa Vap33	Vesicle-associated membrane protein-associated protein A (VAMP-A) (VAMP-associated protein A) (VAP-A) (33 kDa VAMP-associated protein) (VAP-33)
		ALD2_MOUSE	P45377	Akr1b8 Fgfrp	Aldose reductase-related protein 2 (AR) (EC 1.1.1.21) (Aldehyde reductase) (Fibroblast growth factor-regulated protein) (Protein FR-1)
		COR1C_MOUSE	Q9WUM4	Coro1c	Coronin-1C (Coronin-3)
		ACTY_MOUSE	Q8R5C5	Actr1b	Beta-centractin (Actin-related protein 1B) (ARP1B)
		SYS1_MOUSE	Q78S06	Sys1	Protein SYS1 homolog
		G3P_MOUSE	P16858	Gapdh Gapd	Glyceraldehyde-3-phosphate dehydrogenase (GAPDH) (EC 1.2.1.12) (Peptidyl-cysteine S-nitrosylase GAPDH) (EC 2.6.99.-)
		TBB5_MOUSE	P99024	Tubb5	Tubulin beta-5 chain
		RL13_MOUSE	P47963	Rpl13	60S ribosomal protein L13 (A52)
		DEK_MOUSE	Q7TNV0	Dek	Protein DEK
		1433B_MOUSE	Q9CQV8	Ywhab	14-3-3 protein beta/alpha (Protein kinase C inhibitor protein 1) (KCIP-1) [Cleaved into: 14-3-3 protein beta/alpha, N-terminally processed]
		COX2_MOUSE	P00405	Mtco2 COII COX2 mt-Co2	Cytochrome c oxidase subunit 2 (Cytochrome c oxidase polypeptide II)
		PP2AA_MOUSE	P63330	Ppp2ca	Serine/threonine-protein phosphatase 2A catalytic subunit alpha isoform (PP2A-alpha) (EC 3.1.3.16)
		CPNS1_MOUSE	O88456	Capns1 Capn4	Calpain small subunit 1 (CSS1) (Calcium-activated neutral proteinase small subunit) (CANP small subunit) (Calcium-dependent protease small subunit) (CDPS) (Calcium-dependent protease small subunit 1) (Calpain regulatory subunit)
		F10A1_MOUSE	Q99L47	St13 Fam10a1 Hip	Hsc70-interacting protein (Hip) (Protein FAM10A1) (Protein ST13 homolog)
		NEDD8_MOUSE	P29595	Nedd8 Nedd-8	NEDD8 (Neddylin) (Neural precursor cell expressed developmentally down-regulated protein 8) (NEDD-8) (Ubiquitin-like protein Nedd8)
		NDKB_MOUSE	Q01768	Nme2	Nucleoside diphosphate kinase B (NDK B) (NDP kinase B) (EC 2.7.4.6) (Histidine protein kinase NDKB) (EC 2.7.13.3) (P18) (nm23-M2)
		ECI1_MOUSE	P42125	Eci1 Dci	Enoyl-CoA delta isomerase 1, mitochondrial (EC 5.3.3.8) (3,2-trans-enoyl-CoA isomerase) (Delta(3),Delta(2)-enoyl-CoA isomerase) (D3,D2-enoyl-CoA isomerase) (Dodecenoyl-CoA isomerase)
		RS7_MOUSE	P62082	Rps7	40S ribosomal protein S7
		RL34_MOUSE	Q9D1R9	Rpl34	60S ribosomal protein L34
		BZW1_MOUSE	Q9CQC6	Bzw1	Basic leucine zipper and W2 domain-containing protein 1
		MTAP_MOUSE	Q9CQ65	Mtap	S-methyl-5'-thioadenosine phosphorylase (EC 2.4.2.28) (5'-methylthioadenosine phosphorylase) (MTA phosphorylase) (MTAP) (MTAPase)
		ERF3A_MOUSE	Q8R050	Gspt1 Erf3a	Eukaryotic peptide chain release factor GTP-binding subunit ERF3A (Eukaryotic peptide chain release factor subunit 3a) (eRF3a) (G1 to S phase transition protein 1 homolog)
		OTUB1_MOUSE	Q7TQI3	Otub1	Ubiquitin thioesterase OTUB1 (EC 3.4.19.12) (Deubiquitinating enzyme OTUB1) (OTU domain-containing ubiquitin aldehyde-binding protein 1) (Otubain-1) (Ubiquitin-specific-processing protease OTUB1)
		PFD6_MOUSE	Q03958	Pfdn6 H2-Ke2 Pfd6	Prefoldin subunit 6 (Protein Ke2)
		COPA_MOUSE	Q8CIE6	Copa	Coatomer subunit alpha (Alpha-coat protein) (Alpha-COP) [Cleaved into: Xenin (Xenopsin-related peptide); Proxenin]
		GBB2_MOUSE	P62880	Gnb2	Guanine nucleotide-binding protein G(I)/G(S)/G(T) subunit beta-2 (G protein subunit beta-2) (Transducin beta chain 2)
		ARF4_MOUSE	P61750	Arf4	ADP-ribosylation factor 4
		SRSF2_MOUSE	Q62093	Srsf2 Pr264 Sfrs10 Sfrs2	Serine/arginine-rich splicing factor 2 (Protein PR264) (Putative myelin regulatory factor 1) (MRF-1) (Splicing component, 35 kDa) (Splicing factor SC35) (SC-35) (Splicing factor, arginine/serine-rich 2)
		MDHM_MOUSE	P08249	Mdh2 Mor1	Malate dehydrogenase, mitochondrial (EC 1.1.1.37)
		ACTN1_MOUSE	Q7TPR4	Actn1	Alpha-actinin-1 (Alpha-actinin cytoskeletal isoform) (F-actin cross-linking protein) (Non-muscle alpha-actinin-1)
		LXN_MOUSE	P70202	Lxn	Latexin (Endogenous carboxypeptidase inhibitor) (ECI) (Tissue carboxypeptidase inhibitor) (TCI)
		CAND1_MOUSE	Q6ZQ38	Cand1 D10Ertd516e Kiaa0829	Cullin-associated NEDD8-dissociated protein 1 (Cullin-associated and neddylation-dissociated protein 1) (p120 CAND1)
		FUS_MOUSE	P56959	Fus	RNA-binding protein FUS (Protein pigpen)
		TMED2_MOUSE	Q9R0Q3	Tmed2 Rnp24 Sid394	Transmembrane emp24 domain-containing protein 2 (COPI-coated vesicle membrane protein p24) (Membrane protein p24A) (Sid 394) (p24 family protein beta-1) (p24beta1)
		AT2L1_MOUSE	Q8BWU8	Etnppl Agxt2l1	Ethanolamine-phosphate phospho-lyase (EC 4.2.3.2) (Alanine--glyoxylate aminotransferase 2-like 1)
		SRC8_MOUSE	Q60598	Cttn Ems1	Src substrate cortactin
		TNPO1_MOUSE	Q8BFY9	Tnpo1 Kpnb2	Transportin-1 (Importin beta-2) (Karyopherin beta-2)
		RAC1_MOUSE	P63001	Rac1	Ras-related C3 botulinum toxin substrate 1 (p21-Rac1)
		PPCE_MOUSE	Q9QUR6	Prep Pep	Prolyl endopeptidase (PE) (EC 3.4.21.26) (Post-proline cleaving enzyme)
		TXND5_MOUSE	Q91W90	Txndc5 Tlp46	Thioredoxin domain-containing protein 5 (Endoplasmic reticulum resident protein 46) (ER protein 46) (ERp46) (Plasma cell-specific thioredoxin-related protein) (PC-TRP) (Thioredoxin-like protein p46)
		SYIC_MOUSE	Q8BU30	Iars	Isoleucine--tRNA ligase, cytoplasmic (EC 6.1.1.5) (Isoleucyl-tRNA synthetase) (IRS) (IleRS)
		S10A4_MOUSE	P07091	S100a4 Capl Mts1	Protein S100-A4 (Metastasin) (Metastatic cell protein) (PEL98) (Placental calcium-binding protein) (Protein 18A2) (Protein Mts1) (S100 calcium-binding protein A4)
		TPM3_MOUSE	P21107	Tpm3 Tpm-5 Tpm5	Tropomyosin alpha-3 chain (Gamma-tropomyosin) (Tropomyosin-3)
		CE162_MOUSE	Q6ZQ06	Cep162 Kiaa1009 Qn1	Centrosomal protein of 162 kDa (Cep162) (Protein QN1 homolog)
		STMN1_MOUSE	P54227	Stmn1 Lag Lap18 Pr22	Stathmin (Leukemia-associated gene protein) (Leukemia-associated phosphoprotein p18) (Metablastin) (Oncoprotein 18) (Op18) (Phosphoprotein p19) (pp19) (Prosolin) (Protein Pr22) (pp17)
		TKT_MOUSE	P40142	Tkt	Transketolase (TK) (EC 2.2.1.1) (P68)
		ARPC4_MOUSE	P59999	Arpc4 Arc20	Actin-related protein 2/3 complex subunit 4 (Arp2/3 complex 20 kDa subunit) (p20-ARC)
		RL27_MOUSE	P61358	Rpl27	60S ribosomal protein L27
		ARPC5_MOUSE	Q9CPW4	Arpc5	Actin-related protein 2/3 complex subunit 5 (Arp2/3 complex 16 kDa subunit) (p16-ARC)
		EFTU_MOUSE	Q8BFR5	Tufm	Elongation factor Tu, mitochondrial
		PSB4_MOUSE	P99026	Psmb4 Lmp3	Proteasome subunit beta type-4 (EC 3.4.25.1) (Low molecular mass protein 3) (Macropain beta chain) (Multicatalytic endopeptidase complex beta chain) (Proteasome beta chain) (Proteasome chain 3)
		SACS_MOUSE	Q9JLC8	Sacs Kiaa0730	Sacsin (DnaJ homolog subfamily C member 29) (DNAJC29)
		UMPS_MOUSE	P13439	Umps	Uridine 5'-monophosphate synthase (UMP synthase) [Includes: Orotate phosphoribosyltransferase (OPRTase) (EC 2.4.2.10); Orotidine 5'-phosphate decarboxylase (EC 4.1.1.23) (OMPdecase)]
		ETBR2_MOUSE	Q99JG2	Gpr37l1 Etbrlp2	Prosaposin receptor GPR37L1 (Endothelin B receptor-like protein 2) (ETBR-LP-2) (G-protein coupled receptor 37-like 1)
		MCM5_MOUSE	P49718	Mcm5 Cdc46 Mcmd5	DNA replication licensing factor MCM5 (EC 3.6.4.12) (CDC46 homolog) (P1-CDC46)
		SYVN1_MOUSE	Q9DBY1	Syvn1 Hrd1 Kiaa1810	E3 ubiquitin-protein ligase synoviolin (EC 2.3.2.27) (RING-type E3 ubiquitin transferase synoviolin) (Synovial apoptosis inhibitor 1)
		TXNL1_MOUSE	Q8CDN6	Txnl1 Trp32 Txnl	Thioredoxin-like protein 1 (32 kDa thioredoxin-related protein)
		SRSF3_MOUSE	P84104	Srsf3 Sfrs3 Srp20 X16	Serine/arginine-rich splicing factor 3 (Pre-mRNA-splicing factor SRP20) (Protein X16) (Splicing factor, arginine/serine-rich 3)
		NTF2_MOUSE	P61971	Nutf2 Ntf2	Nuclear transport factor 2 (NTF-2)
		PSA7_MOUSE	Q9Z2U0	Psma7	Proteasome subunit alpha type-7 (EC 3.4.25.1) (Proteasome subunit RC6-1)
		TSPO_MOUSE	P50637	Tspo Bzrp Mbr	Translocator protein (Mitochondrial benzodiazepine receptor) (PKBS) (Peripheral-type benzodiazepine receptor) (PBR)
		HNRPD_MOUSE	Q60668	Hnrnpd Auf1 Hnrpd	Heterogeneous nuclear ribonucleoprotein D0 (hnRNP D0) (AU-rich element RNA-binding protein 1)
		DDX5_MOUSE	Q61656	Ddx5 Tnz2	Probable ATP-dependent RNA helicase DDX5 (EC 3.6.4.13) (DEAD box RNA helicase DEAD1) (mDEAD1) (DEAD box protein 5) (RNA helicase p68)
		RL23A_MOUSE	P62751	Rpl23a	60S ribosomal protein L23a
		RS28_MOUSE	P62858	Rps28	40S ribosomal protein S28
		PSME1_MOUSE	P97371	Psme1	Proteasome activator complex subunit 1 (11S regulator complex subunit alpha) (REG-alpha) (Activator of multicatalytic protease subunit 1) (Proteasome activator 28 subunit alpha) (PA28a) (PA28alpha)
		UB2V1_MOUSE	Q9CZY3	Ube2v1 Croc1	Ubiquitin-conjugating enzyme E2 variant 1 (UEV-1) (CROC-1)
		PRS7_MOUSE	P46471	Psmc2 Mss1	26S proteasome regulatory subunit 7 (26S proteasome AAA-ATPase subunit RPT1) (Proteasome 26S subunit ATPase 2) (Protein MSS1)
		TERA_MOUSE	Q01853	Vcp	Transitional endoplasmic reticulum ATPase (TER ATPase) (EC 3.6.4.6) (15S Mg(2+)-ATPase p97 subunit) (Valosin-containing protein) (VCP)
		H32_MOUSE	P84228	Hist1h3b H3-53 H3.2 H3b; Hist1h3c H3-143; Hist1h3d H3-B; Hist1h3e H3-F; Hist1h3f H3.2-221 H3f; Hist2h3b H3.2-616; Hist2h3c1 H3.2-615 Hist2h3ca1; Hist2h3c2 H3.2-614 Hist2h3ca2	Histone H3.2
		PSMD1_MOUSE	Q3TXS7	Psmd1	26S proteasome non-ATPase regulatory subunit 1 (26S proteasome regulatory subunit RPN2) (26S proteasome regulatory subunit S1)
		SYK_MOUSE	Q99MN1	Kars	Lysine--tRNA ligase (EC 2.7.7.-) (EC 6.1.1.6) (Lysyl-tRNA synthetase) (LysRS)
		CISY_MOUSE	Q9CZU6	Cs	Citrate synthase, mitochondrial (EC 2.3.3.1) (Citrate (Si)-synthase)
		SHQ1_MOUSE	Q7TMX5	Shq1	Protein SHQ1 homolog
		SYPL1_MOUSE	O09117	Sypl1 Pphn Sypl	Synaptophysin-like protein 1 (Pantophysin)
		SERC_MOUSE	Q99K85	Psat1 Psa Psat	Phosphoserine aminotransferase (PSAT) (EC 2.6.1.52) (Endometrial progesterone-induced protein) (EPIP) (Phosphohydroxythreonine aminotransferase)
		TBB2B_MOUSE	Q9CWF2	Tubb2b	Tubulin beta-2B chain
		CSRP1_MOUSE	P97315	Csrp1 Crp1 Csrp	Cysteine and glycine-rich protein 1 (Cysteine-rich protein 1) (CRP) (CRP1)
		NP1L1_MOUSE	P28656	Nap1l1 Nrp	Nucleosome assembly protein 1-like 1 (Brain protein DN38) (NAP-1-related protein)
		LOX12_MOUSE	P39655	Alox12 Alox12p	Arachidonate 12-lipoxygenase, 12S-type (12S-LOX) (12S-lipoxygenase) (EC 1.13.11.31) (Lipoxin synthase 12-LO) (EC 3.3.2.-) (Platelet-type lipoxygenase 12) (P-12LO)
		KCRB_MOUSE	Q04447	Ckb Ckbb	Creatine kinase B-type (EC 2.7.3.2) (B-CK) (Creatine kinase B chain) (Creatine phosphokinase B-type) (CPK-B)
		FETUA_MOUSE	P29699	Ahsg Fetua	Alpha-2-HS-glycoprotein (Countertrypin) (Fetuin-A)
		TYB10_MOUSE	Q6ZWY8	Tmsb10 Ptmb10	Thymosin beta-10
		TGFI1_MOUSE	Q62219	Tgfb1i1 Ara55	Transforming growth factor beta-1-induced transcript 1 protein (Androgen receptor-associated protein of 55 kDa) (Hydrogen peroxide-inducible clone 5 protein) (Hic-5) (TGF beta-stimulated clone 5) (TSC-5)
		COPG1_MOUSE	Q9QZE5	Copg1 Copg	Coatomer subunit gamma-1 (Gamma-1-coat protein) (Gamma-1-COP)
		SWP70_MOUSE	Q6A028	Swap70 Kiaa0640	Switch-associated protein 70 (SWAP-70)
		IF4A3_MOUSE	Q91VC3	Eif4a3 Ddx48	Eukaryotic initiation factor 4A-III (eIF-4A-III) (eIF4A-III) (EC 3.6.4.13) (ATP-dependent RNA helicase DDX48) (ATP-dependent RNA helicase eIF4A-3) (DEAD box protein 48) (Eukaryotic translation initiation factor 4A isoform 3) [Cleaved into: Eukaryotic initiation factor 4A-III, N-terminally processed]
		CD63_MOUSE	P41731	Cd63	CD63 antigen (CD antigen CD63)
		RCC2_MOUSE	Q8BK67	Rcc2 Kiaa1470	Protein RCC2
		AK1A1_MOUSE	Q9JII6	Akr1a1 Akr1a4	Alcohol dehydrogenase [NADP(+)] (EC 1.1.1.2) (Aldehyde reductase) (Aldo-keto reductase family 1 member A1)
		H2AY_MOUSE	Q9QZQ8	H2afy	Core histone macro-H2A.1 (Histone macroH2A1) (mH2A1) (H2A.y) (H2A/y)
		RL35A_MOUSE	O55142	Rpl35a	60S ribosomal protein L35a
		ACON_MOUSE	Q99KI0	Aco2	Aconitate hydratase, mitochondrial (Aconitase) (EC 4.2.1.3) (Citrate hydro-lyase)
		SYTL1_MOUSE	Q99N80	Sytl1 Slp1	Synaptotagmin-like protein 1 (Exophilin-7)
		SND1_MOUSE	Q78PY7	Snd1	Staphylococcal nuclease domain-containing protein 1 (100 kDa coactivator) (p100 co-activator)
		MKLN1_MOUSE	O89050	Mkln1	Muskelin
		PAIRB_MOUSE	Q9CY58	Serbp1 Pairbp1	Plasminogen activator inhibitor 1 RNA-binding protein (PAI1 RNA-binding protein 1) (PAI-RBP1) (SERPINE1 mRNA-binding protein 1)
		RBNS5_MOUSE	Q80Y56	Rbsn Zfyve20	Rabenosyn-5 (FYVE finger-containing Rab5 effector protein rabenosyn-5) (RAB effector RBSN) (Zinc finger FYVE domain-containing protein 20)
		MAP4_MOUSE	P27546	Map4 Mtap4	Microtubule-associated protein 4 (MAP-4)
		MPC2_MOUSE	Q9D023	Mpc2 Brp44	Mitochondrial pyruvate carrier 2 (Brain protein 44)
		PPID_MOUSE	Q9CR16	Ppid	Peptidyl-prolyl cis-trans isomerase D (PPIase D) (EC 5.2.1.8) (40 kDa peptidyl-prolyl cis-trans isomerase) (Cyclophilin-40) (CYP-40) (Rotamase D)
		PUR9_MOUSE	Q9CWJ9	Atic Purh	Bifunctional purine biosynthesis protein PURH [Includes: Phosphoribosylaminoimidazolecarboxamide formyltransferase (EC 2.1.2.3) (5-aminoimidazole-4-carboxamide ribonucleotide formyltransferase) (AICAR transformylase); IMP cyclohydrolase (EC 3.5.4.10) (ATIC) (IMP synthase) (Inosinicase)]
		DX39A_MOUSE	Q8VDW0	Ddx39a Ddx39	ATP-dependent RNA helicase DDX39A (EC 3.6.4.13) (DEAD box protein 39)
		PACN2_MOUSE	Q9WVE8	Pacsin2	Protein kinase C and casein kinase substrate in neurons protein 2 (Syndapin-2) (Syndapin-II)
		TBB6_MOUSE	Q922F4	Tubb6	Tubulin beta-6 chain
		PDLI1_MOUSE	O70400	Pdlim1 Clim1	PDZ and LIM domain protein 1 (C-terminal LIM domain protein 1) (Elfin) (LIM domain protein CLP-36)
		ELAV1_MOUSE	P70372	Elavl1 Elra Hua	ELAV-like protein 1 (Elav-like generic protein) (Hu-antigen R) (HuR) (MelG)
		ACTBL_MOUSE	Q8BFZ3	Actbl2	Beta-actin-like protein 2 (Kappa-actin)
		TLN1_MOUSE	P26039	Tln1 Tln	Talin-1
		RHOC_MOUSE	Q62159	Rhoc Arhc	Rho-related GTP-binding protein RhoC (Silica-induced gene 61 protein) (SIG-61)
		CBR2_MOUSE	P08074	Cbr2	Carbonyl reductase [NADPH] 2 (EC 1.1.1.184) (Adipocyte protein P27) (AP27) (Lung carbonyl reductase) (LCR) (NADPH-dependent carbonyl reductase 2)
		RL5_MOUSE	P47962	Rpl5	60S ribosomal protein L5
		EIF3L_MOUSE	Q8QZY1	Eif3l Eif3eip Eif3s6ip Paf67	Eukaryotic translation initiation factor 3 subunit L (eIF3l) (66 kDa tyrosine-rich heat shock protein) (67 kDa polymerase-associated factor) (Eukaryotic translation initiation factor 3 subunit 6-interacting protein) (Eukaryotic translation initiation factor 3 subunit E-interacting protein) (HSP-66Y) (PAF67)
		RS25_MOUSE	P62852	Rps25	40S ribosomal protein S25
		ACTZ_MOUSE	P61164	Actr1a Ctrn1	Alpha-centractin (Centractin) (ARP1) (Actin-RPV) (Centrosome-associated actin homolog)
		SYVC_MOUSE	Q9Z1Q9	Vars Bat6 G7a Vars2	Valine--tRNA ligase (EC 6.1.1.9) (Protein G7a) (Valyl-tRNA synthetase) (ValRS)
		RL26_MOUSE	P61255	Rpl26	60S ribosomal protein L26 (Silica-induced gene 20 protein) (SIG-20)
		ACLY_MOUSE	Q91V92	Acly	ATP-citrate synthase (EC 2.3.3.8) (ATP-citrate (pro-S-)-lyase) (Citrate cleavage enzyme)
		NUCB2_MOUSE	P81117	Nucb2 Nefa	Nucleobindin-2 (DNA-binding protein NEFA) (Prepronesfatin) [Cleaved into: Nesfatin-1]
		HNRPK_MOUSE	P61979	Hnrnpk Hnrpk	Heterogeneous nuclear ribonucleoprotein K (hnRNP K)
		HSPB1_MOUSE	P14602	Hspb1 Hsp25 Hsp27	Heat shock protein beta-1 (HspB1) (Growth-related 25 kDa protein) (Heat shock 25 kDa protein) (HSP 25) (Heat shock 27 kDa protein) (HSP 27) (p25)
		XIRP2_MOUSE	Q4U4S6	Xirp2 Cmya3 Xin2	Xin actin-binding repeat-containing protein 2 (Beta-xin) (Cardiomyopathy-associated protein 3) (Myogenic MEF2-activated Xin-related protein) (Myomaxin) (mXinbeta)
		LAP2B_MOUSE	Q61029	Tmpo Lap2	Lamina-associated polypeptide 2, isoforms beta/delta/epsilon/gamma (Thymopoietin isoforms beta/delta/epsilon/gamma) (TP beta/delta/epsilon/gamma)
		FGFP3_MOUSE	Q1HCM0	Fgfbp3	Fibroblast growth factor-binding protein 3 (FGF-BP3) (FGF-binding protein 3) (FGFBP-3)
		SYNC_MOUSE	Q8BP47	Nars	Asparagine--tRNA ligase, cytoplasmic (EC 6.1.1.22) (Asparaginyl-tRNA synthetase) (AsnRS)
		PSIP1_MOUSE	Q99JF8	Psip1 Ledgf	PC4 and SFRS1-interacting protein (Lens epithelium-derived growth factor) (mLEDGF)
		ANXA6_MOUSE	P14824	Anxa6 Anx6	Annexin A6 (67 kDa calelectrin) (Annexin VI) (Annexin-6) (Calphobindin-II) (CPB-II) (Chromobindin-20) (Lipocortin VI) (Protein III) (p68) (p70)
		HDGF_MOUSE	P51859	Hdgf Tdrm1	Hepatoma-derived growth factor (HDGF)
		CSN2_MOUSE	P61202	Cops2 Csn2 Trip15	COP9 signalosome complex subunit 2 (SGN2) (Signalosome subunit 2) (Alien homolog) (JAB1-containing signalosome subunit 2) (Thyroid receptor-interacting protein 15) (TR-interacting protein 15) (TRIP-15)
		HNRPF_MOUSE	Q9Z2X1	Hnrnpf Hnrpf	Heterogeneous nuclear ribonucleoprotein F (hnRNP F) [Cleaved into: Heterogeneous nuclear ribonucleoprotein F, N-terminally processed]
		CN166_MOUSE	Q9CQE8	RTRAF	RNA transcription, translation and transport factor protein
		ECE2_MOUSE	B2RQR8	Ece2	Endothelin-converting enzyme 2 (ECE-2) (EC 3.4.24.71)
		PKHA6_MOUSE	Q7TQG1	Plekha6 Pepp3	Pleckstrin homology domain-containing family A member 6 (PH domain-containing family A member 6) (Phosphoinositol 3-phosphate-binding protein 3) (PEPP-3)
		SRSF6_MOUSE	Q3TWW8	Srsf6 Sfrs6 Srp55	Serine/arginine-rich splicing factor 6 (Pre-mRNA-splicing factor SRP55) (Splicing factor, arginine/serine-rich 6)
		PSB6_MOUSE	Q60692	Psmb6 Lmp19	Proteasome subunit beta type-6 (EC 3.4.25.1) (Low molecular mass protein 19) (Macropain delta chain) (Multicatalytic endopeptidase complex delta chain) (Proteasome delta chain) (Proteasome subunit Y)
		PSD12_MOUSE	Q9D8W5	Psmd12	26S proteasome non-ATPase regulatory subunit 12 (26S proteasome regulatory subunit RPN5) (26S proteasome regulatory subunit p55)
		CPNE1_MOUSE	Q8C166	Cpne1	Copine-1 (Copine I)
		1433T_MOUSE	P68254	Ywhaq	14-3-3 protein theta (14-3-3 protein tau)
		HS90A_MOUSE	P07901	Hsp90aa1 Hsp86 Hsp86-1 Hspca	Heat shock protein HSP 90-alpha (Heat shock 86 kDa) (HSP 86) (HSP86) (Tumor-specific transplantation 86 kDa antigen) (TSTA)
		CRYAB_MOUSE	P23927	Cryab Crya2	Alpha-crystallin B chain (Alpha(B)-crystallin) (P23)
		P5CS_MOUSE	Q9Z110	Aldh18a1 P5cs Pycs	Delta-1-pyrroline-5-carboxylate synthase (P5CS) (Aldehyde dehydrogenase family 18 member A1) [Includes: Glutamate 5-kinase (GK) (EC 2.7.2.11) (Gamma-glutamyl kinase); Gamma-glutamyl phosphate reductase (GPR) (EC 1.2.1.41) (Glutamate-5-semialdehyde dehydrogenase) (Glutamyl-gamma-semialdehyde dehydrogenase)]
		TRNK1_MOUSE	Q8BV79	Trank1 Gm187 Kiaa0342 Lba1	TPR and ankyrin repeat-containing protein 1 (Lupus brain antigen 1)
		HS90B_MOUSE	P11499	Hsp90ab1 Hsp84 Hsp84-1 Hspcb	Heat shock protein HSP 90-beta (Heat shock 84 kDa) (HSP 84) (HSP84) (Tumor-specific transplantation 84 kDa antigen) (TSTA)
		ANKL2_MOUSE	Q6P1H6	Ankle2 D5Ertd585e Kiaa0692 Lem4	Ankyrin repeat and LEM domain-containing protein 2 (LEM domain-containing protein 4)
		NACAM_MOUSE	P70670	Naca Gm1878	Nascent polypeptide-associated complex subunit alpha, muscle-specific form (Alpha-NAC, muscle-specific form) (skNAC)
		PDLI2_MOUSE	Q8R1G6	Pdlim2	PDZ and LIM domain protein 2 (PDZ-LIM protein mystique)
		DYHC2_MOUSE	Q45VK7	Dync2h1 Dhc1b Dnchc2 Kiaa1997	Cytoplasmic dynein 2 heavy chain 1 (Cytoplasmic dynein 2 heavy chain) (Dynein cytoplasmic heavy chain 2) (Dynein heavy chain 11) (mDHC11) (Dynein heavy chain isotype 1B)
		CH60_MOUSE	P63038	Hspd1 Hsp60	60 kDa heat shock protein, mitochondrial (EC 3.6.4.9) (60 kDa chaperonin) (Chaperonin 60) (CPN60) (HSP-65) (Heat shock protein 60) (HSP-60) (Hsp60) (Mitochondrial matrix protein P1)
		DCPS_MOUSE	Q9DAR7	Dcps Dcs1 Hint5	m7GpppX diphosphatase (EC 3.6.1.59) (DCS-1) (Decapping scavenger enzyme) (Hint-related 7meGMP-directed hydrolase) (Histidine triad nucleotide-binding protein 5) (Histidine triad protein member 5) (HINT-5) (Scavenger mRNA-decapping enzyme DcpS)
		RL28_MOUSE	P41105	Rpl28	60S ribosomal protein L28
		MEMO1_MOUSE	Q91VH6	Memo1	Protein MEMO1 (Mediator of ErbB2-driven cell motility 1) (Memo-1)
		NPA1P_MOUSE	Q571H0	Urb1 Kiaa0539 Npa1	Nucleolar pre-ribosomal-associated protein 1 (URB1 ribosome biogenesis 1 homolog)
		RS14_MOUSE	P62264	Rps14	40S ribosomal protein S14
		FUMH_MOUSE	P97807	Fh Fh1	Fumarate hydratase, mitochondrial (Fumarase) (EC 4.2.1.2) (EF-3)
		CAPZB_MOUSE	P47757	Capzb Cappb1	F-actin-capping protein subunit beta (CapZ beta)
		FLNB_MOUSE	Q80X90	Flnb	Filamin-B (FLN-B) (ABP-280-like protein) (Actin-binding-like protein) (Beta-filamin)
		4F2_MOUSE	P10852	Slc3a2 Mdu1	4F2 cell-surface antigen heavy chain (4F2hc) (Solute carrier family 3 member 2) (CD antigen CD98)
		EIF3E_MOUSE	P60229	Eif3e Eif3s6 Int6	Eukaryotic translation initiation factor 3 subunit E (eIF3e) (Eukaryotic translation initiation factor 3 subunit 6) (MMTV integration site 6) (Mammary tumor-associated protein INT-6) (Viral integration site protein INT-6) (eIF-3 p48)
		IDE_MOUSE	Q9JHR7	Ide	Insulin-degrading enzyme (EC 3.4.24.56) (Insulin protease) (Insulinase) (Insulysin)
		MAOM_MOUSE	Q99KE1	Me2	NAD-dependent malic enzyme, mitochondrial (NAD-ME) (EC 1.1.1.38) (Malic enzyme 2)
		HAP28_MOUSE	Q3UHX2	Pdap1	28 kDa heat- and acid-stable phosphoprotein (PDGF-associated protein) (PAP) (PDGFA-associated protein 1) (PAP1)
		SNX3_MOUSE	O70492	Snx3	Sorting nexin-3 (SDP3 protein)
		RU2A_MOUSE	P57784	Snrpa1	U2 small nuclear ribonucleoprotein A' (U2 snRNP A')
		ATPB_MOUSE	P56480	Atp5b	ATP synthase subunit beta, mitochondrial (EC 3.6.3.14)
		SPB6_MOUSE	Q60854	Serpinb6 Serpinb6a Spi3	Serpin B6 (Placental thrombin inhibitor) (Proteinase inhibitor 6) (PI-6)
		DLRB1_MOUSE	P62627	Dynlrb1 Dncl2a Dnlc2a	Dynein light chain roadblock-type 1 (Dynein light chain 2A, cytoplasmic)
		ANXA1_MOUSE	P10107	Anxa1 Anx1 Lpc-1 Lpc1	Annexin A1 (Annexin I) (Annexin-1) (Calpactin II) (Calpactin-2) (Chromobindin-9) (Lipocortin I) (Phospholipase A2 inhibitory protein) (p35)
		ITIH3_MOUSE	Q61704	Itih3	Inter-alpha-trypsin inhibitor heavy chain H3 (ITI heavy chain H3) (ITI-HC3) (Inter-alpha-inhibitor heavy chain 3)
		IF4G1_MOUSE	Q6NZJ6	Eif4g1	Eukaryotic translation initiation factor 4 gamma 1 (eIF-4-gamma 1) (eIF-4G 1) (eIF-4G1)
		NDUA4_MOUSE	Q62425	Ndufa4	Cytochrome c oxidase subunit NDUFA4
		RADI_MOUSE	P26043	Rdx	Radixin (ESP10)
		GALK1_MOUSE	Q9R0N0	Galk1 Galk Glk	Galactokinase (EC 2.7.1.6) (Galactose kinase)
		RL37_MOUSE	Q9D823	Rpl37	60S ribosomal protein L37
		MOES_MOUSE	P26041	Msn	Moesin (Membrane-organizing extension spike protein)
		DHB12_MOUSE	O70503	Hsd17b12 Kik1	Very-long-chain 3-oxoacyl-CoA reductase (EC 1.1.1.330) (17-beta-hydroxysteroid dehydrogenase 12) (17-beta-HSD 12) (3-ketoacyl-CoA reductase) (KAR) (Estradiol 17-beta-dehydrogenase 12) (EC 1.1.1.62) (KIK-I)
		ATP5H_MOUSE	Q9DCX2	Atp5h	ATP synthase subunit d, mitochondrial (ATPase subunit d)
		RAB10_MOUSE	P61027	Rab10	Ras-related protein Rab-10
		ARP3_MOUSE	Q99JY9	Actr3 Arp3	Actin-related protein 3 (Actin-like protein 3)
		RAB1A_MOUSE	P62821	Rab1A Rab1	Ras-related protein Rab-1A (YPT1-related protein)
		ILK_MOUSE	O55222	Ilk	Integrin-linked protein kinase (EC 2.7.11.1)
		MYH10_MOUSE	Q61879	Myh10	Myosin-10 (Cellular myosin heavy chain, type B) (Myosin heavy chain 10) (Myosin heavy chain, non-muscle IIb) (Non-muscle myosin heavy chain B) (NMMHC-B) (Non-muscle myosin heavy chain IIb) (NMMHC II-b) (NMMHC-IIB)
		GLR_MOUSE	Q61606	Gcgr	Glucagon receptor (GL-R)
		LCAP_MOUSE	Q8C129	Lnpep	Leucyl-cystinyl aminopeptidase (Cystinyl aminopeptidase) (EC 3.4.11.3) (Oxytocinase) (OTase)
		DHX9_MOUSE	O70133	Dhx9 Ddx9	ATP-dependent RNA helicase A (EC 3.6.4.13) (DEAH box protein 9) (mHEL-5) (Nuclear DNA helicase II) (NDH II) (RNA helicase A) (RHA)
		SSRA_MOUSE	Q9CY50	Ssr1	Translocon-associated protein subunit alpha (TRAP-alpha) (Signal sequence receptor subunit alpha) (SSR-alpha)
		H15_MOUSE	P43276	Hist1h1b H1f5	Histone H1.5 (H1 VAR.5) (H1b)
		HNRPC_MOUSE	Q9Z204	Hnrnpc Hnrpc	Heterogeneous nuclear ribonucleoproteins C1/C2 (hnRNP C1/C2)
		TPIS_MOUSE	P17751	Tpi1 Tpi	Triosephosphate isomerase (TIM) (EC 5.3.1.1) (Triose-phosphate isomerase)
		1433Z_MOUSE	P63101	Ywhaz	14-3-3 protein zeta/delta (Protein kinase C inhibitor protein 1) (KCIP-1) (SEZ-2)
		SYLC_MOUSE	Q8BMJ2	Lars	Leucine--tRNA ligase, cytoplasmic (EC 6.1.1.4) (Leucyl-tRNA synthetase) (LeuRS)
		MPCP_MOUSE	Q8VEM8	Slc25a3	Phosphate carrier protein, mitochondrial (Phosphate transport protein) (PTP) (Solute carrier family 25 member 3)
		PTH1R_MOUSE	P41593	Pth1r Pthr Pthr1	Parathyroid hormone/parathyroid hormone-related peptide receptor (PTH/PTHrP type I receptor) (PTH/PTHr receptor) (Parathyroid hormone 1 receptor) (PTH1 receptor)
		CH059_MOUSE	Q0VG62		Uncharacterized protein C8orf59 homolog
		DKK3_MOUSE	Q9QUN9	Dkk3	Dickkopf-related protein 3 (Dickkopf-3) (Dkk-3) (mDkk-3)
		6PGL_MOUSE	Q9CQ60	Pgls	6-phosphogluconolactonase (6PGL) (EC 3.1.1.31)
		RL6_MOUSE	P47911	Rpl6	60S ribosomal protein L6 (TAX-responsive enhancer element-binding protein 107) (TAXREB107)
		RHOA_MOUSE	Q9QUI0	Rhoa Arha Arha2	Transforming protein RhoA
		RAP1B_MOUSE	Q99JI6	Rap1b	Ras-related protein Rap-1b (GTP-binding protein smg p21B)
		CALR_MOUSE	P14211	Calr	Calreticulin (CRP55) (Calregulin) (Endoplasmic reticulum resident protein 60) (ERp60) (HACBP)
		ETFA_MOUSE	Q99LC5	Etfa	Electron transfer flavoprotein subunit alpha, mitochondrial (Alpha-ETF)
		GRP75_MOUSE	P38647	Hspa9 Grp75 Hsp74 Hspa9a	Stress-70 protein, mitochondrial (75 kDa glucose-regulated protein) (GRP-75) (Heat shock 70 kDa protein 9) (Mortalin) (Peptide-binding protein 74) (PBP74) (p66 MOT)
		CD151_MOUSE	O35566	Cd151 Peta3	CD151 antigen (GP27) (Membrane glycoprotein SFA-1) (Platelet-endothelial tetraspan antigen 3) (PETA-3) (CD antigen CD151)
		PICAL_MOUSE	Q7M6Y3	Picalm Calm Fit1	Phosphatidylinositol-binding clathrin assembly protein (Clathrin assembly lymphoid myeloid leukemia) (CALM)
		HNRL2_MOUSE	Q00PI9	Hnrnpul2 Hnrpul2 Manp	Heterogeneous nuclear ribonucleoprotein U-like protein 2 (MLF1-associated nuclear protein)
		CLIC1_MOUSE	Q9Z1Q5	Clic1	Chloride intracellular channel protein 1 (Nuclear chloride ion channel 27) (NCC27)
		PSB7_MOUSE	P70195	Psmb7 Mmc14	Proteasome subunit beta type-7 (EC 3.4.25.1) (Macropain chain Z) (Multicatalytic endopeptidase complex chain Z) (Proteasome subunit Z)
		PRDX3_MOUSE	P20108	Prdx3 Aop1 Mer5	Thioredoxin-dependent peroxide reductase, mitochondrial (EC 1.11.1.15) (Antioxidant protein 1) (AOP-1) (PRX III) (Perioredoxin-3) (Protein MER5)
		TALDO_MOUSE	Q93092	Taldo1 Tal Taldo	Transaldolase (EC 2.2.1.2)
		CAN2_MOUSE	O08529	Capn2	Calpain-2 catalytic subunit (EC 3.4.22.53) (80 kDa M-calpain subunit) (CALP80) (Calcium-activated neutral proteinase 2) (CANP 2) (Calpain M-type) (Calpain-2 large subunit) (Millimolar-calpain) (M-calpain)
		THADA_MOUSE	A8C756	Thada Kiaa1767	Thyroid adenoma-associated protein homolog
		ATOX1_MOUSE	O08997	Atox1	Copper transport protein ATOX1 (Metal transport protein ATX1)
		CNBP_MOUSE	P53996	Cnbp Cnbp1 Znf9	Cellular nucleic acid-binding protein (CNBP) (Zinc finger protein 9)
		CO1A1_MOUSE	P11087	Col1a1 Cola1	Collagen alpha-1(I) chain (Alpha-1 type I collagen)
		SCOC_MOUSE	Q78YZ6	Scoc Scoco	Short coiled-coil protein
		CH10_MOUSE	Q64433	Hspe1	10 kDa heat shock protein, mitochondrial (Hsp10) (10 kDa chaperonin) (Chaperonin 10) (CPN10)
		HNRPL_MOUSE	Q8R081	Hnrnpl Hnrpl	Heterogeneous nuclear ribonucleoprotein L (hnRNP L)
		MCM4_MOUSE	P49717	Mcm4 Cdc21 Mcmd4	DNA replication licensing factor MCM4 (EC 3.6.4.12) (CDC21 homolog) (P1-CDC21)
		FSCN1_MOUSE	Q61553	Fscn1 Fan1 Snl	Fascin (Singed-like protein)
		DYR_MOUSE	P00375	Dhfr	Dihydrofolate reductase (EC 1.5.1.3)
		HNRPQ_MOUSE	Q7TMK9	Syncrip Hnrpq Nsap1 Nsap1l	Heterogeneous nuclear ribonucleoprotein Q (hnRNP Q) (Glycine- and tyrosine-rich RNA-binding protein) (GRY-RBP) (NS1-associated protein 1) (Synaptotagmin-binding, cytoplasmic RNA-interacting protein) (pp68)
		RAB1B_MOUSE	Q9D1G1	Rab1b	Ras-related protein Rab-1B
		SKP1_MOUSE	Q9WTX5	Skp1 Skp1a	S-phase kinase-associated protein 1 (Cyclin-A/CDK2-associated protein p19) (S-phase kinase-associated protein 1A) (p19A) (p19skp1)
		LMF1_MOUSE	Q3U3R4	Lmf1 Tmem112	Lipase maturation factor 1 (Transmembrane protein 112)
		LMNA_MOUSE	P48678	Lmna Lmn1	Prelamin-A/C [Cleaved into: Lamin-A/C]
		MTPN_MOUSE	P62774	Mtpn Gcdp	Myotrophin (Granule cell differentiation protein) (Protein V-1)
		RL36_MOUSE	P47964	Rpl36	60S ribosomal protein L36
		SC31A_MOUSE	Q3UPL0	Sec31a Sec31l1	Protein transport protein Sec31A (SEC31-like protein 1) (SEC31-related protein A)
		SMD1_MOUSE	P62315	Snrpd1	Small nuclear ribonucleoprotein Sm D1 (Sm-D1) (Sm-D autoantigen) (snRNP core protein D1)
		ACTG_MOUSE	P63260	Actg1 Actg	Actin, cytoplasmic 2 (Gamma-actin) [Cleaved into: Actin, cytoplasmic 2, N-terminally processed]
		LIMA1_MOUSE	Q9ERG0	Lima1 D15Ertd366e Eplin	LIM domain and actin-binding protein 1 (Epithelial protein lost in neoplasm) (mEPLIN)
		ARC1B_MOUSE	Q9WV32	Arpc1b	Actin-related protein 2/3 complex subunit 1B (Arp2/3 complex 41 kDa subunit) (p41-ARC)
		RS27A_MOUSE	P62983	Rps27a Uba80 Ubcep1	Ubiquitin-40S ribosomal protein S27a (Ubiquitin carboxyl extension protein 80) [Cleaved into: Ubiquitin; 40S ribosomal protein S27a]
		CNN2_MOUSE	Q08093	Cnn2	Calponin-2 (Calponin H2, smooth muscle) (Neutral calponin)
		EIF3G_MOUSE	Q9Z1D1	Eif3g Eif3p42 Eif3s4	Eukaryotic translation initiation factor 3 subunit G (eIF3g) (Eukaryotic translation initiation factor 3 RNA-binding subunit) (eIF-3 RNA-binding subunit) (Eukaryotic translation initiation factor 3 subunit 4) (eIF-3-delta) (eIF3 p42) (eIF3 p44)
		HNRH2_MOUSE	P70333	Hnrnph2 Hnrph2	Heterogeneous nuclear ribonucleoprotein H2 (hnRNP H2) (Heterogeneous nuclear ribonucleoprotein H') (hnRNP H') [Cleaved into: Heterogeneous nuclear ribonucleoprotein H2, N-terminally processed]
		GSTM1_MOUSE	P10649	Gstm1	Glutathione S-transferase Mu 1 (EC 2.5.1.18) (GST 1-1) (GST class-mu 1) (Glutathione S-transferase GT8.7) (pmGT10)
		COX5A_MOUSE	P12787	Cox5a	Cytochrome c oxidase subunit 5A, mitochondrial (Cytochrome c oxidase polypeptide Va)
		LMNB1_MOUSE	P14733	Lmnb1	Lamin-B1
		SH3L1_MOUSE	Q9JJU8	Sh3bgrl	SH3 domain-binding glutamic acid-rich-like protein
		NT5D1_MOUSE	Q8C5P5	Nt5dc1 Nt5c2l1	5'-nucleotidase domain-containing protein 1 (EC 3.1.3.-) (Cytosolic 5'-nucleotidase II-like protein 1)
		BASP1_MOUSE	Q91XV3	Basp1 Nap22	Brain acid soluble protein 1 (22 kDa neuronal tissue-enriched acidic protein) (Neuronal axonal membrane protein NAP-22)
		TCTP_MOUSE	P63028	Tpt1 Trt	Translationally-controlled tumor protein (TCTP) (21 kDa polypeptide) (p21) (p23)
		VATB2_MOUSE	P62814	Atp6v1b2 Atp6b2 Vat2	V-type proton ATPase subunit B, brain isoform (V-ATPase subunit B 2) (Endomembrane proton pump 58 kDa subunit) (Vacuolar proton pump subunit B 2)
		RL14_MOUSE	Q9CR57	Rpl14	60S ribosomal protein L14
		FUBP2_MOUSE	Q3U0V1	Khsrp Fubp2	Far upstream element-binding protein 2 (FUSE-binding protein 2) (KH type-splicing regulatory protein) (KSRP)
		KPYM_MOUSE	P52480	Pkm Pk3 Pkm2 Pykm	Pyruvate kinase PKM (EC 2.7.1.40) (Pyruvate kinase muscle isozyme)
		FERM2_MOUSE	Q8CIB5	Fermt2 Plekhc1	Fermitin family homolog 2 (Kindlin-2) (Pleckstrin homology domain-containing family C member 1)
		IF5A1_MOUSE	P63242	Eif5a	Eukaryotic translation initiation factor 5A-1 (eIF-5A-1) (eIF-5A1) (Eukaryotic initiation factor 5A isoform 1) (eIF-5A) (eIF-4D)
		SWT1_MOUSE	Q9DBQ9	Swt1	Transcriptional protein SWT1
		TCPG_MOUSE	P80318	Cct3 Cctg	T-complex protein 1 subunit gamma (TCP-1-gamma) (CCT-gamma) (Matricin) (mTRiC-P5)
		LEG1_MOUSE	P16045	Lgals1 Gbp	Galectin-1 (Gal-1) (14 kDa lectin) (Beta-galactoside-binding lectin L-14-I) (Galaptin) (Lactose-binding lectin 1) (Lectin galactoside-binding soluble 1) (S-Lac lectin 1)
		DDX21_MOUSE	Q9JIK5	Ddx21	Nucleolar RNA helicase 2 (EC 3.6.4.13) (DEAD box protein 21) (Gu-alpha) (Nucleolar RNA helicase Gu) (Nucleolar RNA helicase II) (RH II/Gu)
		MTOR_MOUSE	Q9JLN9	Mtor Frap Frap1	Serine/threonine-protein kinase mTOR (EC 2.7.11.1) (FK506-binding protein 12-rapamycin complex-associated protein 1) (FKBP12-rapamycin complex-associated protein) (Mammalian target of rapamycin) (mTOR) (Mechanistic target of rapamycin) (Rapamycin target protein 1) (RAPT1)
		SFPQ_MOUSE	Q8VIJ6	Sfpq Psf	Splicing factor, proline- and glutamine-rich (DNA-binding p52/p100 complex, 100 kDa subunit) (Polypyrimidine tract-binding protein-associated-splicing factor) (PSF) (PTB-associated-splicing factor)
		DLDH_MOUSE	O08749	Dld	Dihydrolipoyl dehydrogenase, mitochondrial (EC 1.8.1.4) (Dihydrolipoamide dehydrogenase)
		PSMD9_MOUSE	Q9CR00	Psmd9	26S proteasome non-ATPase regulatory subunit 9 (26S proteasome regulatory subunit p27)
		RINI_MOUSE	Q91VI7	Rnh1 Rnh	Ribonuclease inhibitor (Ribonuclease/angiogenin inhibitor 1)
		SYCC_MOUSE	Q9ER72	Cars	Cysteine--tRNA ligase, cytoplasmic (EC 6.1.1.16) (Cysteinyl-tRNA synthetase) (CysRS)
		PUR6_MOUSE	Q9DCL9	Paics	Multifunctional protein ADE2 [Includes: Phosphoribosylaminoimidazole-succinocarboxamide synthase (EC 6.3.2.6) (SAICAR synthetase); Phosphoribosylaminoimidazole carboxylase (EC 4.1.1.21) (AIR carboxylase) (AIRC)]
		SYCP3_MOUSE	P70281	Sycp3 Scp3	Synaptonemal complex protein 3 (SCP-3)
		LMF2_MOUSE	Q8C3X8	Lmf2 Tmem112b Tmem153	Lipase maturation factor 2 (Transmembrane protein 112B) (Transmembrane protein 153)
		SYAC_MOUSE	Q8BGQ7	Aars	Alanine--tRNA ligase, cytoplasmic (EC 6.1.1.7) (Alanyl-tRNA synthetase) (AlaRS)
		NMRL1_MOUSE	Q8K2T1	Nmral1	NmrA-like family domain-containing protein 1
		PROF1_MOUSE	P62962	Pfn1	Profilin-1 (Profilin I)
		C1QBP_MOUSE	O35658	C1qbp Gc1qbp	Complement component 1 Q subcomponent-binding protein, mitochondrial (GC1q-R protein) (Glycoprotein gC1qBP) (C1qBP)
		RL18_MOUSE	P35980	Rpl18	60S ribosomal protein L18
		TXD12_MOUSE	Q9CQU0	Txndc12 Tlp19	Thioredoxin domain-containing protein 12 (EC 1.8.4.2) (Endoplasmic reticulum resident protein 19) (ER protein 19) (ERp19) (Thioredoxin-like protein p19)
		GUAA_MOUSE	Q3THK7	Gmps	GMP synthase [glutamine-hydrolyzing] (EC 6.3.5.2) (GMP synthetase) (Glutamine amidotransferase)
		PREB_MOUSE	Q9WUQ2	Preb Sec12	Prolactin regulatory element-binding protein (Mammalian guanine nucleotide exchange factor mSec12)
		MIF_MOUSE	P34884	Mif	Macrophage migration inhibitory factor (MIF) (EC 5.3.2.1) (Delayed early response protein 6) (DER6) (Glycosylation-inhibiting factor) (GIF) (L-dopachrome isomerase) (L-dopachrome tautomerase) (EC 5.3.3.12) (Phenylpyruvate tautomerase)
		PRS6B_MOUSE	P54775	Psmc4 Tbp7	26S proteasome regulatory subunit 6B (26S proteasome AAA-ATPase subunit RPT3) (CIP21) (MB67-interacting protein) (MIP224) (Proteasome 26S subunit ATPase 4) (Tat-binding protein 7) (TBP-7)
		SYTC_MOUSE	Q9D0R2	Tars	Threonine--tRNA ligase, cytoplasmic (EC 6.1.1.3) (Threonyl-tRNA synthetase) (ThrRS)
		OAT_MOUSE	P29758	Oat	Ornithine aminotransferase, mitochondrial (EC 2.6.1.13) (Ornithine--oxo-acid aminotransferase)
		H11_MOUSE	P43275	Hist1h1a H1a H1f1	Histone H1.1 (H1 VAR.3) (Histone H1a) (H1a)
		SRSF1_MOUSE	Q6PDM2	Srsf1 Sfrs1	Serine/arginine-rich splicing factor 1 (ASF/SF2) (Pre-mRNA-splicing factor SRp30a) (Splicing factor, arginine/serine-rich 1)
		THG1_MOUSE	Q9CY52	Thg1l	Probable tRNA(His) guanylyltransferase (EC 2.7.7.79) (tRNA-histidine guanylyltransferase)
		A2M_MOUSE	Q61838	Pzp A2m	Pregnancy zone protein (Alpha-2-macroglobulin) (Alpha-2-M) [Cleaved into: Alpha-2-macroglobulin 165 kDa subunit; Alpha-2-macroglobulin 35 kDa subunit]
		GSTP1_MOUSE	P19157	Gstp1 Gstpib	Glutathione S-transferase P 1 (Gst P1) (EC 2.5.1.18) (GST YF-YF) (GST class-pi) (GST-piB) (Preadipocyte growth factor)
		SYNE2_MOUSE	Q6ZWQ0	Syne2	Nesprin-2 (KASH domain-containing protein 2) (KASH2) (Nuclear envelope spectrin repeat protein 2) (Nucleus and actin connecting element protein) (Protein NUANCE) (Synaptic nuclear envelope protein 2) (Syne-2)
		RS15A_MOUSE	P62245	Rps15a	40S ribosomal protein S15a
		ENOA_MOUSE	P17182	Eno1 Eno-1	Alpha-enolase (EC 4.2.1.11) (2-phospho-D-glycerate hydro-lyase) (Enolase 1) (Non-neural enolase) (NNE)
		G3BP1_MOUSE	P97855	G3bp1 G3bp	Ras GTPase-activating protein-binding protein 1 (G3BP-1) (EC 3.6.4.12) (EC 3.6.4.13) (ATP-dependent DNA helicase VIII) (GAP SH3 domain-binding protein 1) (HDH-VIII)
		ALDR_MOUSE	P45376	Akr1b1 Akr1b3 Aldor1 Aldr1	Aldose reductase (AR) (EC 1.1.1.21) (Aldehyde reductase)
		ML12B_MOUSE	Q3THE2	Myl12b Mrlc2 Mylc2b	Myosin regulatory light chain 12B (Myosin regulatory light chain 2-B, smooth muscle isoform) (Myosin regulatory light chain 20 kDa) (MLC20) (Myosin regulatory light chain MRLC2)
		AATF_MOUSE	Q9JKX4	Aatf Che1 Trb	Protein AATF (Apoptosis-antagonizing transcription factor) (Rb-binding protein Che-1) (Traube protein)
		CKAP4_MOUSE	Q8BMK4	Ckap4	Cytoskeleton-associated protein 4 (63-kDa cytoskeleton-linking membrane protein) (Climp-63) (p63)
		VINC_MOUSE	Q64727	Vcl	Vinculin (Metavinculin)
		PRDX2_MOUSE	Q61171	Prdx2 Tdpx1 Tpx	Peroxiredoxin-2 (EC 1.11.1.15) (Thiol-specific antioxidant protein) (TSA) (Thioredoxin peroxidase 1) (Thioredoxin-dependent peroxide reductase 1)
		RS9_MOUSE	Q6ZWN5	Rps9	40S ribosomal protein S9
		STMN3_MOUSE	O70166	Stmn3 Sclip	Stathmin-3 (Hippocampus abundant transcript 3) (SCG10-like protein) (SCG10-related protein HiAT3)
		PEA15_MOUSE	Q62048	Pea15 Pea15a	Astrocytic phosphoprotein PEA-15 (15 kDa phosphoprotein enriched in astrocytes)
		ARL3_MOUSE	Q9WUL7	Arl3	ADP-ribosylation factor-like protein 3
		TR112_MOUSE	Q9DCG9	Trmt112	Multifunctional methyltransferase subunit TRM112-like protein (tRNA methyltransferase 112 homolog)
		SDF2_MOUSE	Q9DCT5	Sdf2	Stromal cell-derived factor 2 (SDF-2)
		HMGB2_MOUSE	P30681	Hmgb2 Hmg2	High mobility group protein B2 (High mobility group protein 2) (HMG-2)
		RL19_MOUSE	P84099	Rpl19	60S ribosomal protein L19
		GBB1_MOUSE	P62874	Gnb1	Guanine nucleotide-binding protein G(I)/G(S)/G(T) subunit beta-1 (Transducin beta chain 1)
		PFKAP_MOUSE	Q9WUA3	Pfkp Pfkc	ATP-dependent 6-phosphofructokinase, platelet type (ATP-PFK) (PFK-P) (EC 2.7.1.11) (6-phosphofructokinase type C) (Phosphofructo-1-kinase isozyme C) (PFK-C) (Phosphohexokinase)
		PA1B2_MOUSE	Q61206	Pafah1b2 Pafahb	Platelet-activating factor acetylhydrolase IB subunit beta (EC 3.1.1.47) (PAF acetylhydrolase 30 kDa subunit) (PAF-AH 30 kDa subunit) (PAF-AH subunit beta) (PAFAH subunit beta)
		LANC2_MOUSE	Q9JJK2	Lancl2 Tasp	LanC-like protein 2 (Testis-specific adriamycin sensitivity protein)
		NP1L4_MOUSE	Q78ZA7	Nap1l4	Nucleosome assembly protein 1-like 4
		TBA1A_MOUSE	P68369	Tuba1a Tuba1	Tubulin alpha-1A chain (Alpha-tubulin 1) (Alpha-tubulin isotype M-alpha-1) (Tubulin alpha-1 chain) [Cleaved into: Detyrosinated tubulin alpha-1A chain]
		RB11B_MOUSE	P46638	Rab11b	Ras-related protein Rab-11B
		EMC8_MOUSE	O70378	Emc8 Cox4al Cox4nb Noc4	ER membrane protein complex subunit 8 (Neighbor of COX4)
		MT2_MOUSE	P02798	Mt2	Metallothionein-2 (MT-2) (Metallothionein-II) (MT-II)
		ATPA_MOUSE	Q03265	Atp5a1	ATP synthase subunit alpha, mitochondrial
		THIKA_MOUSE	Q921H8	Acaa1a Acaa1	3-ketoacyl-CoA thiolase A, peroxisomal (EC 2.3.1.16) (Acetyl-CoA acyltransferase A) (Beta-ketothiolase A) (Peroxisomal 3-oxoacyl-CoA thiolase A)
		LKHA4_MOUSE	P24527	Lta4h	Leukotriene A-4 hydrolase (LTA-4 hydrolase) (EC 3.3.2.6) (Leukotriene A(4) hydrolase)
		GNAI2_MOUSE	P08752	Gnai2 Gnai-2	Guanine nucleotide-binding protein G(i) subunit alpha-2 (Adenylate cyclase-inhibiting G alpha protein)
		NEDD4_MOUSE	P46935	Nedd4 Kiaa0093 Nedd-4 Nedd4-1 Nedd4a	E3 ubiquitin-protein ligase NEDD4 (EC 2.3.2.26) (HECT-type E3 ubiquitin transferase NEDD4) (Neural precursor cell expressed developmentally down-regulated protein 4) (NEDD-4)
		K1B21_MOUSE	Q61759	Klk1b21 Klk-21 Klk21	Kallikrein 1-related peptidase b21 (EC 3.4.21.35) (Glandular kallikrein K21) (mGK-21) (Tissue kallikrein 21)
		PUR2_MOUSE	Q64737	Gart	Trifunctional purine biosynthetic protein adenosine-3 [Includes: Phosphoribosylamine--glycine ligase (EC 6.3.4.13) (Glycinamide ribonucleotide synthetase) (GARS) (Phosphoribosylglycinamide synthetase); Phosphoribosylformylglycinamidine cyclo-ligase (EC 6.3.3.1) (AIR synthase) (AIRS) (Phosphoribosyl-aminoimidazole synthetase); Phosphoribosylglycinamide formyltransferase (EC 2.1.2.2) (5'-phosphorib…
		C1TC_MOUSE	Q922D8	Mthfd1	C-1-tetrahydrofolate synthase, cytoplasmic (C1-THF synthase) [Cleaved into: C-1-tetrahydrofolate synthase, cytoplasmic, N-terminally processed] [Includes: Methylenetetrahydrofolate dehydrogenase (EC 1.5.1.5); Methenyltetrahydrofolate cyclohydrolase (EC 3.5.4.9); Formyltetrahydrofolate synthetase (EC 6.3.4.3)]
		COX41_MOUSE	P19783	Cox4i1 Cox4 Cox4a	Cytochrome c oxidase subunit 4 isoform 1, mitochondrial (Cytochrome c oxidase polypeptide IV) (Cytochrome c oxidase subunit IV isoform 1) (COX IV-1)
		UGDH_MOUSE	O70475	Ugdh	UDP-glucose 6-dehydrogenase (UDP-Glc dehydrogenase) (UDP-GlcDH) (UDPGDH) (EC 1.1.1.22)
		CALM_MOUSE	P0DP26	Calm1 Calm Cam Cam1	Calmodulin-1
		DDAH1_MOUSE	Q9CWS0	Ddah1	N(G),N(G)-dimethylarginine dimethylaminohydrolase 1 (DDAH-1) (Dimethylarginine dimethylaminohydrolase 1) (EC 3.5.3.18) (DDAHI) (Dimethylargininase-1)
		HMCN2_MOUSE	A2AJ76	Hmcn2	Hemicentin-2
		G6PD1_MOUSE	Q00612	G6pdx G6pd G6pd-1	Glucose-6-phosphate 1-dehydrogenase X (G6PD) (EC 1.1.1.49)
		EF1D_MOUSE	P57776	Eef1d	Elongation factor 1-delta (EF-1-delta)
		PHB2_MOUSE	O35129	Phb2 Bap Bcap37 Rea	Prohibitin-2 (B-cell receptor-associated protein BAP37) (Repressor of estrogen receptor activity)
		CH3L1_MOUSE	Q61362	Chi3l1 Brp39 Chil1	Chitinase-3-like protein 1 (BRP39 protein) (Breast regression protein 39) (Cartilage glycoprotein 39) (CGP-39) (GP-39)
		PRDX5_MOUSE	P99029	Prdx5 Prdx6	Peroxiredoxin-5, mitochondrial (EC 1.11.1.15) (Antioxidant enzyme B166) (AOEB166) (Liver tissue 2D-page spot 2D-0014IV) (PLP) (Peroxiredoxin V) (Prx-V) (Peroxisomal antioxidant enzyme) (Thioredoxin peroxidase PMP20)
		HCD2_MOUSE	O08756	Hsd17b10 Erab Hadh2	3-hydroxyacyl-CoA dehydrogenase type-2 (EC 1.1.1.35) (17-beta-hydroxysteroid dehydrogenase 10) (17-beta-HSD 10) (EC 1.1.1.51) (3-hydroxy-2-methylbutyryl-CoA dehydrogenase) (EC 1.1.1.178) (3-hydroxyacyl-CoA dehydrogenase type II) (Endoplasmic reticulum-associated amyloid beta-peptide-binding protein) (Mitochondrial ribonuclease P protein 2) (Mitochondrial RNase P protein 2) (Type II HADH)
		RS8_MOUSE	P62242	Rps8	40S ribosomal protein S8
		H4_MOUSE	P62806	Hist1h4a; Hist1h4b H4-53; Hist1h4c H4-12; Hist1h4d; Hist1h4f; Hist1h4h; Hist1h4i; Hist1h4j; Hist1h4k; Hist1h4m; Hist2h4a Hist2h4; Hist4h4	Histone H4
		PTRF_MOUSE	O54724	Cavin1 Ptrf	Caveolae-associated protein 1 (Cav-p60) (Cavin-1) (Polymerase I and transcript release factor)
		RL32_MOUSE	P62911	Rpl32	60S ribosomal protein L32
		DPYL2_MOUSE	O08553	Dpysl2 Crmp2 Ulip2	Dihydropyrimidinase-related protein 2 (DRP-2) (Unc-33-like phosphoprotein 2) (ULIP-2)
		NDKA_MOUSE	P15532	Nme1 Nm23	Nucleoside diphosphate kinase A (NDK A) (NDP kinase A) (EC 2.7.4.6) (Metastasis inhibition factor NM23) (NDPK-A) (Tumor metastatic process-associated protein) (nm23-M1)
		RAB7A_MOUSE	P51150	Rab7a Rab7	Ras-related protein Rab-7a
		RS26_MOUSE	P62855	Rps26	40S ribosomal protein S26
		PSA6_MOUSE	Q9QUM9	Psma6	Proteasome subunit alpha type-6 (EC 3.4.25.1) (Macropain iota chain) (Multicatalytic endopeptidase complex iota chain) (Proteasome iota chain)
		COF1_MOUSE	P18760	Cfl1	Cofilin-1 (Cofilin, non-muscle isoform)
		SMD3_MOUSE	P62320	Snrpd3	Small nuclear ribonucleoprotein Sm D3 (Sm-D3) (snRNP core protein D3)
		MYL6_MOUSE	Q60605	Myl6 Myln	Myosin light polypeptide 6 (17 kDa myosin light chain) (LC17) (Myosin light chain 3) (MLC-3) (Myosin light chain alkali 3) (Myosin light chain A3) (Smooth muscle and nonmuscle myosin light chain alkali 6)
		SYEP_MOUSE	Q8CGC7	Eprs Qprs	Bifunctional glutamate/proline--tRNA ligase (Bifunctional aminoacyl-tRNA synthetase) [Includes: Glutamate--tRNA ligase (EC 6.1.1.17) (Glutamyl-tRNA synthetase) (GluRS); Proline--tRNA ligase (EC 6.1.1.15) (Prolyl-tRNA synthetase) (ProRS)]
		ANXA2_MOUSE	P07356	Anxa2 Anx2 Cal1h	Annexin A2 (Annexin II) (Annexin-2) (Calpactin I heavy chain) (Calpactin-1 heavy chain) (Chromobindin-8) (Lipocortin II) (Placental anticoagulant protein IV) (PAP-IV) (Protein I) (p36)
		SYSC_MOUSE	P26638	Sars Sars1 Sers	Serine--tRNA ligase, cytoplasmic (EC 6.1.1.11) (Seryl-tRNA synthetase) (SerRS) (Seryl-tRNA(Ser/Sec) synthetase)
		TCPA_MOUSE	P11983	Tcp1 Cct1 Ccta	T-complex protein 1 subunit alpha (TCP-1-alpha) (CCT-alpha) (Tailless complex polypeptide 1A) (TCP-1-A) (Tailless complex polypeptide 1B) (TCP-1-B)
		ERF1_MOUSE	Q8BWY3	Etf1	Eukaryotic peptide chain release factor subunit 1 (Eukaryotic release factor 1) (eRF1)
		EIF1_MOUSE	P48024	Eif1 Sui1 Sui1-rs1	Eukaryotic translation initiation factor 1 (eIF1) (Protein translation factor SUI1 homolog)
		OASL2_MOUSE	Q9Z2F2	Oasl2	2'-5'-oligoadenylate synthase-like protein 2 (EC 2.7.7.84) (54 kDa 2'-5'-oligoadenylate synthase-like protein) (p54 OASL) (M1204)
		SERB_MOUSE	Q99LS3	Psph	Phosphoserine phosphatase (PSP) (PSPase) (EC 3.1.3.3) (O-phosphoserine phosphohydrolase)
		ADT2_MOUSE	P51881	Slc25a5 Ant2	ADP/ATP translocase 2 (ADP,ATP carrier protein 2) (Adenine nucleotide translocator 2) (ANT 2) (Solute carrier family 25 member 5) [Cleaved into: ADP/ATP translocase 2, N-terminally processed]
		UGGG1_MOUSE	Q6P5E4	Uggt1 Gt Ugcgl1 Uggt Ugt1 Ugtr	UDP-glucose:glycoprotein glucosyltransferase 1 (UGT1) (EC 2.4.1.-) (UDP--Glc:glycoprotein glucosyltransferase) (UDP-glucose ceramide glucosyltransferase-like 1)
		IDHC_MOUSE	O88844	Idh1	Isocitrate dehydrogenase [NADP] cytoplasmic (IDH) (EC 1.1.1.42) (Cytosolic NADP-isocitrate dehydrogenase) (IDP) (NADP(+)-specific ICDH) (Oxalosuccinate decarboxylase)
		VAT1_MOUSE	Q62465	Vat1 Vat-1	Synaptic vesicle membrane protein VAT-1 homolog (EC 1.-.-.-)
		KAD2_MOUSE	Q9WTP6	Ak2	Adenylate kinase 2, mitochondrial (AK 2) (EC 2.7.4.3) (ATP-AMP transphosphorylase 2) (ATP:AMP phosphotransferase) (Adenylate monophosphate kinase)
		SEPT2_MOUSE	P42208	Sept2 Nedd-5 Nedd5	Septin-2 (Neural precursor cell expressed developmentally down-regulated protein 5) (NEDD-5)
		NCAM1_MOUSE	P13595	Ncam1 Ncam	Neural cell adhesion molecule 1 (N-CAM-1) (NCAM-1) (CD antigen CD56)
		FLII_MOUSE	Q9JJ28	Flii Fli1 Fliih	Protein flightless-1 homolog
		DYHC1_MOUSE	Q9JHU4	Dync1h1 Dhc1 Dnch1 Dnchc1 Dyhc	Cytoplasmic dynein 1 heavy chain 1 (Cytoplasmic dynein heavy chain 1) (Dynein heavy chain, cytosolic)
		SUMO3_MOUSE	Q9Z172	Sumo3 Smt3a Smt3h1	Small ubiquitin-related modifier 3 (SUMO-3) (SMT3 homolog 1) (Ubiquitin-like protein SMT3A) (Smt3A)
		ENPL_MOUSE	P08113	Hsp90b1 Grp94 Tra-1 Tra1	Endoplasmin (94 kDa glucose-regulated protein) (GRP-94) (Endoplasmic reticulum resident protein 99) (ERp99) (Heat shock protein 90 kDa beta member 1) (Polymorphic tumor rejection antigen 1) (Tumor rejection antigen gp96)
		CBX3_MOUSE	P23198	Cbx3	Chromobox protein homolog 3 (Heterochromatin protein 1 homolog gamma) (HP1 gamma) (M32) (Modifier 2 protein)
		TRAP1_MOUSE	Q9CQN1	Trap1 Hsp75	Heat shock protein 75 kDa, mitochondrial (HSP 75) (TNFR-associated protein 1) (Tumor necrosis factor type 1 receptor-associated protein) (TRAP-1)
		NONO_MOUSE	Q99K48	Nono	Non-POU domain-containing octamer-binding protein (NonO protein)
		H13_MOUSE	P43277	Hist1h1d H1f3	Histone H1.3 (H1 VAR.4) (H1d)
		HP1B3_MOUSE	Q3TEA8	Hp1bp3	Heterochromatin protein 1-binding protein 3
		AACS_MOUSE	Q9D2R0	Aacs	Acetoacetyl-CoA synthetase (EC 6.2.1.16)
		APEX1_MOUSE	P28352	Apex1 Ape Apex Ref1	DNA-(apurinic or apyrimidinic site) lyase (EC 3.1.-.-) (EC 4.2.99.18) (APEX nuclease) (APEN) (Apurinic-apyrimidinic endonuclease 1) (AP endonuclease 1) (REF-1) (Redox factor-1) [Cleaved into: DNA-(apurinic or apyrimidinic site) lyase, mitochondrial]
		BTF3_MOUSE	Q64152	Btf3	Transcription factor BTF3 (Nascent polypeptide-associated complex subunit beta) (NAC-beta) (RNA polymerase B transcription factor 3)
		TIF1B_MOUSE	Q62318	Trim28 Kap1 Krip1 Tif1b	Transcription intermediary factor 1-beta (TIF1-beta) (E3 SUMO-protein ligase TRIM28) (EC 2.3.2.27) (KRAB-A-interacting protein) (KRIP-1) (RING-type E3 ubiquitin transferase TIF1-beta) (Tripartite motif-containing protein 28)
		TEBP_MOUSE	Q9R0Q7	Ptges3 Sid3177 Tebp	Prostaglandin E synthase 3 (EC 5.3.99.3) (Cytosolic prostaglandin E2 synthase) (cPGES) (Hsp90 co-chaperone) (Progesterone receptor complex p23) (Sid 3177) (Telomerase-binding protein p23)
		AN32E_MOUSE	P97822	Anp32e Cpd1	Acidic leucine-rich nuclear phosphoprotein 32 family member E (Cerebellar postnatal development protein 1) (LANP-like protein) (LANP-L)
		COX3_MOUSE	P00416	mt-Co3 COIII Mtco3	Cytochrome c oxidase subunit 3 (Cytochrome c oxidase polypeptide III)
		ADT1_MOUSE	P48962	Slc25a4 Anc1 Ant1	ADP/ATP translocase 1 (ADP,ATP carrier protein 1) (ADP,ATP carrier protein, heart/skeletal muscle isoform T1) (Adenine nucleotide translocator 1) (ANT 1) (Solute carrier family 25 member 4) (mANC1)
		PSMD3_MOUSE	P14685	Psmd3 P91a Tstap91a	26S proteasome non-ATPase regulatory subunit 3 (26S proteasome regulatory subunit RPN3) (26S proteasome regulatory subunit S3) (Proteasome subunit p58) (Transplantation antigen P91A) (Tum-P91A antigen)
		MK03_MOUSE	Q63844	Mapk3 Erk1 Prkm3	Mitogen-activated protein kinase 3 (MAP kinase 3) (MAPK 3) (EC 2.7.11.24) (ERT2) (Extracellular signal-regulated kinase 1) (ERK-1) (Insulin-stimulated MAP2 kinase) (MAP kinase isoform p44) (p44-MAPK) (MNK1) (Microtubule-associated protein 2 kinase) (p44-ERK1)
		CADM1_MOUSE	Q8R5M8	Cadm1 Igsf4 Necl2 Ra175 Syncam SynCam1 Tslc1	Cell adhesion molecule 1 (Immunoglobulin superfamily member 4) (IgSF4) (Nectin-like protein 2) (NECL-2) (Spermatogenic immunoglobulin superfamily) (SgIgSF) (Synaptic cell adhesion molecule) (SynCAM) (Tumor suppressor in lung cancer 1) (TSLC-1)
		TBB2A_MOUSE	Q7TMM9	Tubb2a Tubb2	Tubulin beta-2A chain
		FKB1A_MOUSE	P26883	Fkbp1a Fkbp1	Peptidyl-prolyl cis-trans isomerase FKBP1A (PPIase FKBP1A) (EC 5.2.1.8) (12 kDa FK506-binding protein) (12 kDa FKBP) (FKBP-12) (Calstabin-1) (FK506-binding protein 1A) (FKBP-1A) (Immunophilin FKBP12) (Rotamase)
		FKBP3_MOUSE	Q62446	Fkbp3 Fkbp25	Peptidyl-prolyl cis-trans isomerase FKBP3 (PPIase FKBP3) (EC 5.2.1.8) (25 kDa FK506-binding protein) (25 kDa FKBP) (FKBP-25) (FK506-binding protein 3) (FKBP-3) (Immunophilin FKBP25) (Rapamycin-selective 25 kDa immunophilin) (Rotamase)
		EF1B_MOUSE	O70251	Eef1b Eef1b2	Elongation factor 1-beta (EF-1-beta)
		LDHA_MOUSE	P06151	Ldha Ldh-1 Ldh1	L-lactate dehydrogenase A chain (LDH-A) (EC 1.1.1.27) (LDH muscle subunit) (LDH-M)
		DDX1_MOUSE	Q91VR5	Ddx1	ATP-dependent RNA helicase DDX1 (EC 3.6.4.13) (DEAD box protein 1)
		RMXL1_MOUSE	Q91VM5	Rbmxl1 Rbmxrt	RNA binding motif protein, X-linked-like-1 (Heterogeneous nuclear ribonucleoprotein G-like 1) (RNA binding motif protein, X chromosome retrogene)
		IDHP_MOUSE	P54071	Idh2	Isocitrate dehydrogenase [NADP], mitochondrial (IDH) (EC 1.1.1.42) (ICD-M) (IDP) (NADP(+)-specific ICDH) (Oxalosuccinate decarboxylase)
		MCM3_MOUSE	P25206	Mcm3 Mcmd Mcmd3	DNA replication licensing factor MCM3 (EC 3.6.4.12) (DNA polymerase alpha holoenzyme-associated protein P1) (P1-MCM3)
		IPO9_MOUSE	Q91YE6	Ipo9 Imp9 Ranbp9	Importin-9 (Imp9) (Importin-9a) (Imp9a) (Importin-9b) (Imp9b) (Ran-binding protein 9) (RanBP9)
		CNN3_MOUSE	Q9DAW9	Cnn3	Calponin-3 (Calponin, acidic isoform)
		GRP78_MOUSE	P20029	Hspa5 Grp78	Endoplasmic reticulum chaperone BiP (EC 3.6.4.10) (78 kDa glucose-regulated protein) (GRP-78) (Binding-immunoglobulin protein) (BiP) (Heat shock protein 70 family protein 5) (HSP70 family protein 5) (Heat shock protein family A member 5) (Immunoglobulin heavy chain-binding protein)
		EIF3A_MOUSE	P23116	Eif3a Csma Eif3 Eif3s10	Eukaryotic translation initiation factor 3 subunit A (eIF3a) (Centrosomin) (Eukaryotic translation initiation factor 3 subunit 10) (eIF-3-theta) (eIF3 p167) (eIF3 p180) (eIF3 p185) (p162)
		BSN_MOUSE	O88737	Bsn Kiaa0434	Protein bassoon
		PSME2_MOUSE	P97372	Psme2 Pa28b1	Proteasome activator complex subunit 2 (11S regulator complex subunit beta) (REG-beta) (Activator of multicatalytic protease subunit 2) (Proteasome activator 28 subunit beta) (PA28b) (PA28beta)
		LSM8_MOUSE	Q6ZWM4	Lsm8	U6 snRNA-associated Sm-like protein LSm8
		RL31_MOUSE	P62900	Rpl31	60S ribosomal protein L31
		UBP2L_MOUSE	Q80X50	Ubap2l	Ubiquitin-associated protein 2-like
		KAD1_MOUSE	Q9R0Y5	Ak1	Adenylate kinase isoenzyme 1 (AK 1) (EC 2.7.4.3) (EC 2.7.4.6) (ATP-AMP transphosphorylase 1) (ATP:AMP phosphotransferase) (Adenylate monophosphate kinase) (Myokinase)
		GDIR1_MOUSE	Q99PT1	Arhgdia C87222 Gdi1	Rho GDP-dissociation inhibitor 1 (Rho GDI 1) (GDI-1) (Rho-GDI alpha)
		RL7A_MOUSE	P12970	Rpl7a Surf-3 Surf3	60S ribosomal protein L7a (Surfeit locus protein 3)
		ANXA5_MOUSE	P48036	Anxa5 Anx5	Annexin A5 (Anchorin CII) (Annexin V) (Annexin-5) (Calphobindin I) (CBP-I) (Endonexin II) (Lipocortin V) (Placental anticoagulant protein 4) (PP4) (Placental anticoagulant protein I) (PAP-I) (Thromboplastin inhibitor) (Vascular anticoagulant-alpha) (VAC-alpha)
		PHB_MOUSE	P67778	Phb	Prohibitin (B-cell receptor-associated protein 32) (BAP 32)
		6PGD_MOUSE	Q9DCD0	Pgd	6-phosphogluconate dehydrogenase, decarboxylating (EC 1.1.1.44)
		SEPT9_MOUSE	Q80UG5	Sept9 Kiaa0991 Sint1	Septin-9 (SL3-3 integration site 1 protein)
		EFS_MOUSE	Q64355	Efs Sin	Embryonal Fyn-associated substrate (SRC-interacting protein) (Signal-integrating protein)
		CX6B1_MOUSE	P56391	Cox6b1 Cox6b	Cytochrome c oxidase subunit 6B1 (Cytochrome c oxidase subunit VIb isoform 1) (COX VIb-1)
		ACTN4_MOUSE	P57780	Actn4	Alpha-actinin-4 (Non-muscle alpha-actinin 4)
		THOC4_MOUSE	O08583	Alyref Aly Ref1 Refbp1 THOC4	THO complex subunit 4 (Tho4) (Ally of AML-1 and LEF-1) (Aly/REF export factor) (REF1-I) (RNA and export factor-binding protein 1) (Transcriptional coactivator Aly/REF)
		TCPB_MOUSE	P80314	Cct2 Cctb	T-complex protein 1 subunit beta (TCP-1-beta) (CCT-beta)
		TCPQ_MOUSE	P42932	Cct8 Cctq	T-complex protein 1 subunit theta (TCP-1-theta) (CCT-theta)
		ASNS_MOUSE	Q61024	Asns	Asparagine synthetase [glutamine-hydrolyzing] (EC 6.3.5.4) (Glutamine-dependent asparagine synthetase)
		PTBP1_MOUSE	P17225	Ptbp1 Ptb	Polypyrimidine tract-binding protein 1 (PTB) (Heterogeneous nuclear ribonucleoprotein I) (hnRNP I)
		IF4H_MOUSE	Q9WUK2	Eif4h Wbscr1	Eukaryotic translation initiation factor 4H (eIF-4H) (Williams-Beuren syndrome chromosomal region 1 protein homolog)
		STIP1_MOUSE	Q60864	Stip1	Stress-induced-phosphoprotein 1 (STI1) (mSTI1) (Hsc70/Hsp90-organizing protein) (Hop)
		RS19_MOUSE	Q9CZX8	Rps19	40S ribosomal protein S19
		KCY_MOUSE	Q9DBP5	Cmpk1 Cmk Cmpk Uck Umk Umpk	UMP-CMP kinase (EC 2.7.4.14) (Deoxycytidylate kinase) (CK) (dCMP kinase) (Nucleoside-diphosphate kinase) (EC 2.7.4.6) (Uridine monophosphate/cytidine monophosphate kinase) (UMP/CMP kinase) (UMP/CMPK)
		GRP4_MOUSE	Q8BTM9	Rasgrp4	RAS guanyl-releasing protein 4
		TOM70_MOUSE	Q9CZW5	Tomm70 D16Wsu109e Tomm70a	Mitochondrial import receptor subunit TOM70 (Mitochondrial precursor proteins import receptor) (Translocase of outer membrane 70 kDa subunit) (Translocase of outer mitochondrial membrane protein 70)
		RL29_MOUSE	P47915	Rpl29 Rpl43	60S ribosomal protein L29
		MK01_MOUSE	P63085	Mapk1 Erk2 Mapk Prkm1	Mitogen-activated protein kinase 1 (MAP kinase 1) (MAPK 1) (EC 2.7.11.24) (ERT1) (Extracellular signal-regulated kinase 2) (ERK-2) (MAP kinase isoform p42) (p42-MAPK) (Mitogen-activated protein kinase 2) (MAP kinase 2) (MAPK 2)
		RLA2_MOUSE	P99027	Rplp2	60S acidic ribosomal protein P2
		CTND1_MOUSE	P30999	Ctnnd1 Catns Kiaa0384	Catenin delta-1 (Cadherin-associated Src substrate) (CAS) (p120 catenin) (p120(ctn)) (p120(cas))
		RL8_MOUSE	P62918	Rpl8	60S ribosomal protein L8
		1433G_MOUSE	P61982	Ywhag	14-3-3 protein gamma [Cleaved into: 14-3-3 protein gamma, N-terminally processed]
		IQGA1_MOUSE	Q9JKF1	Iqgap1	Ras GTPase-activating-like protein IQGAP1
		PALLD_MOUSE	Q9ET54	Palld Kiaa0992	Palladin
		MARE1_MOUSE	Q61166	Mapre1	Microtubule-associated protein RP/EB family member 1 (APC-binding protein EB1) (End-binding protein 1) (EB1)
		LASP1_MOUSE	Q61792	Lasp1 Mln50	LIM and SH3 domain protein 1 (LASP-1) (Metastatic lymph node gene 50 protein) (MLN 50)
		PDIA3_MOUSE	P27773	Pdia3 Erp Erp60 Grp58	Protein disulfide-isomerase A3 (EC 5.3.4.1) (58 kDa glucose-regulated protein) (58 kDa microsomal protein) (p58) (Disulfide isomerase ER-60) (Endoplasmic reticulum resident protein 57) (ER protein 57) (ERp57) (Endoplasmic reticulum resident protein 60) (ER protein 60) (ERp60)
		AIFM1_MOUSE	Q9Z0X1	Aifm1 Aif Pdcd8	Apoptosis-inducing factor 1, mitochondrial (EC 1.1.1.-) (Programmed cell death protein 8)
		AATM_MOUSE	P05202	Got2 Got-2	Aspartate aminotransferase, mitochondrial (mAspAT) (EC 2.6.1.1) (EC 2.6.1.7) (Fatty acid-binding protein) (FABP-1) (Glutamate oxaloacetate transaminase 2) (Kynurenine aminotransferase 4) (Kynurenine aminotransferase IV) (Kynurenine--oxoglutarate transaminase 4) (Kynurenine--oxoglutarate transaminase IV) (Plasma membrane-associated fatty acid-binding protein) (FABPpm) (Transaminase A)
		FKB10_MOUSE	Q61576	Fkbp10 Fkbp-rs Fkbp1-rs Fkbp6 Fkbp65 Fkbprp	Peptidyl-prolyl cis-trans isomerase FKBP10 (PPIase FKBP10) (EC 5.2.1.8) (65 kDa FK506-binding protein) (65 kDa FKBP) (FKBP-65) (FK506-binding protein 10) (FKBP-10) (Immunophilin FKBP65) (Rotamase)
		WDR1_MOUSE	O88342	Wdr1	WD repeat-containing protein 1 (Actin-interacting protein 1) (AIP1)
		QCR8_MOUSE	Q9CQ69	Uqcrq	Cytochrome b-c1 complex subunit 8 (Complex III subunit 8) (Complex III subunit VIII) (Ubiquinol-cytochrome c reductase complex 9.5 kDa protein) (Ubiquinol-cytochrome c reductase complex ubiquinone-binding protein QP-C)
		RL11_MOUSE	Q9CXW4	Rpl11	60S ribosomal protein L11
		ARF3_MOUSE	P61205	Arf3	ADP-ribosylation factor 3
		ARP2_MOUSE	P61161	Actr2 Arp2	Actin-related protein 2 (Actin-like protein 2)
		TADBP_MOUSE	Q921F2	Tardbp Tdp43	TAR DNA-binding protein 43 (TDP-43)
		DDX17_MOUSE	Q501J6	Ddx17	Probable ATP-dependent RNA helicase DDX17 (EC 3.6.4.13) (DEAD box protein 17)
		SYNCI_MOUSE	Q9EPM5	Sync Sync1	Syncoilin (Syncoilin intermediate filament 1) (Syncoilin-1)
		SPTN1_MOUSE	P16546	Sptan1 Spna2 Spta2	Spectrin alpha chain, non-erythrocytic 1 (Alpha-II spectrin) (Fodrin alpha chain)
		SUGT1_MOUSE	Q9CX34	Sugt1	Protein SGT1 homolog (Suppressor of G2 allele of SKP1 homolog)
		PSB3_MOUSE	Q9R1P1	Psmb3	Proteasome subunit beta type-3 (EC 3.4.25.1) (Proteasome chain 13) (Proteasome component C10-II) (Proteasome theta chain)
		RL30_MOUSE	P62889	Rpl30	60S ribosomal protein L30
		PRP19_MOUSE	Q99KP6	Prpf19 Prp19 Snev	Pre-mRNA-processing factor 19 (EC 2.3.2.27) (Nuclear matrix protein 200) (PRP19/PSO4 homolog) (RING-type E3 ubiquitin transferase PRP19) (Senescence evasion factor)
		EIF3M_MOUSE	Q99JX4	Eif3m Pcid1	Eukaryotic translation initiation factor 3 subunit M (eIF3m) (PCI domain-containing protein 1)
		HNRPU_MOUSE	Q8VEK3	Hnrnpu Hnrpu	Heterogeneous nuclear ribonucleoprotein U (hnRNP U) (Scaffold-attachment factor A) (SAF-A)
		PYR1_MOUSE	B2RQC6	Cad	CAD protein [Includes: Glutamine-dependent carbamoyl-phosphate synthase (EC 6.3.5.5); Aspartate carbamoyltransferase (EC 2.1.3.2); Dihydroorotase (EC 3.5.2.3)]
		ATPO_MOUSE	Q9DB20	Atp5o D12Wsu28e	ATP synthase subunit O, mitochondrial (Oligomycin sensitivity conferral protein) (OSCP)
		GTPC1_MOUSE	Q9EQ80	Nif3l1	NIF3-like protein 1
		HS71B_MOUSE	P17879	Hspa1b Hcp70.1 Hsp70-1 Hsp70a1 Hspa1	Heat shock 70 kDa protein 1B (Heat shock 70 kDa protein 1) (HSP70.1)
		SODC_MOUSE	P08228	Sod1	Superoxide dismutase [Cu-Zn] (EC 1.15.1.1)
		ATPG_MOUSE	Q91VR2	Atp5c1	ATP synthase subunit gamma, mitochondrial (F-ATPase gamma subunit)
		PERI_MOUSE	P15331	Prph Prph1	Peripherin
		ALBU_MOUSE	P07724	Alb Alb-1 Alb1	Serum albumin
		RUXE_MOUSE	P62305	Snrpe	Small nuclear ribonucleoprotein E (snRNP-E) (Sm protein E) (Sm-E) (SmE)
		LAMP2_MOUSE	P17047	Lamp2 Lamp-2	Lysosome-associated membrane glycoprotein 2 (LAMP-2) (Lysosome-associated membrane protein 2) (CD107 antigen-like family member B) (Lysosomal membrane glycoprotein type B) (LGP-B) (CD antigen CD107b)
		ACBP_MOUSE	P31786	Dbi	Acyl-CoA-binding protein (ACBP) (Diazepam-binding inhibitor) (DBI) (Endozepine) (EP)
		ZYX_MOUSE	Q62523	Zyx	Zyxin
		PSDE_MOUSE	O35593	Psmd14 Pad1	26S proteasome non-ATPase regulatory subunit 14 (EC 3.4.19.-) (26S proteasome regulatory subunit RPN11) (MAD1)
		PP1G_MOUSE	P63087	Ppp1cc	Serine/threonine-protein phosphatase PP1-gamma catalytic subunit (PP-1G) (EC 3.1.3.16) (Protein phosphatase 1C catalytic subunit)
		PLEC_MOUSE	Q9QXS1	Plec Plec1	Plectin (PCN) (PLTN) (Plectin-1) (Plectin-6)
		RS4X_MOUSE	P62702	Rps4x Rps4	40S ribosomal protein S4, X isoform
		DDX3X_MOUSE	Q62167	Ddx3x D1Pas1-rs2 Ddx3 Dead3 Erh	ATP-dependent RNA helicase DDX3X (EC 3.6.4.13) (D1Pas1-related sequence 2) (DEAD box RNA helicase DEAD3) (mDEAD3) (DEAD box protein 3, X-chromosomal) (Embryonic RNA helicase)
		CD44_MOUSE	P15379	Cd44 Ly-24	CD44 antigen (Extracellular matrix receptor III) (ECMR-III) (GP90 lymphocyte homing/adhesion receptor) (HUTCH-I) (Hermes antigen) (Hyaluronate receptor) (Lymphocyte antigen 24) (Ly-24) (Phagocytic glycoprotein 1) (PGP-1) (Phagocytic glycoprotein I) (PGP-I) (CD antigen CD44)
		RL13A_MOUSE	P19253	Rpl13a P198 Tstap198-7	60S ribosomal protein L13a (Transplantation antigen P198) (Tum-P198 antigen)
		UB2L3_MOUSE	P68037	Ube2l3 Ubce7	Ubiquitin-conjugating enzyme E2 L3 (EC 2.3.2.23) (E2 ubiquitin-conjugating enzyme L3) (UbcM4) (Ubiquitin carrier protein L3) (Ubiquitin-protein ligase L3)
		CNN1_MOUSE	Q08091	Cnn1	Calponin-1 (Basic calponin) (Calponin H1, smooth muscle)
		PDIA1_MOUSE	P09103	P4hb Pdia1	Protein disulfide-isomerase (PDI) (EC 5.3.4.1) (Cellular thyroid hormone-binding protein) (Endoplasmic reticulum resident protein 59) (ER protein 59) (ERp59) (Prolyl 4-hydroxylase subunit beta) (p55)
		MYH9_MOUSE	Q8VDD5	Myh9	Myosin-9 (Cellular myosin heavy chain, type A) (Myosin heavy chain 9) (Myosin heavy chain, non-muscle IIa) (Non-muscle myosin heavy chain A) (NMMHC-A) (Non-muscle myosin heavy chain IIa) (NMMHC II-a) (NMMHC-IIA)
		RBM3_MOUSE	O89086	Rbm3	RNA-binding protein 3 (RNA-binding motif protein 3)
		K22O_MOUSE	Q3UV17	Krt76	Keratin, type II cytoskeletal 2 oral (Keratin-76) (K76) (Type-II keratin Kb9)
		TKTL2_MOUSE	Q9D4D4	Tktl2	Transketolase-like protein 2 (EC 2.2.1.1)
		1433E_MOUSE	P62259	Ywhae	14-3-3 protein epsilon (14-3-3E)
		PABP1_MOUSE	P29341	Pabpc1 Pabp1	Polyadenylate-binding protein 1 (PABP-1) (Poly(A)-binding protein 1)
		S10AB_MOUSE	P50543	S100a11 S100c	Protein S100-A11 (Calgizzarin) (Endothelial monocyte-activating polypeptide) (EMAP) (Protein S100-C) (S100 calcium-binding protein A11)
		TMC5_MOUSE	Q32NZ6	Tmc5	Transmembrane channel-like protein 5
		TMOD3_MOUSE	Q9JHJ0	Tmod3	Tropomodulin-3 (Ubiquitous tropomodulin) (U-Tmod)
		HNRPM_MOUSE	Q9D0E1	Hnrnpm Hnrpm	Heterogeneous nuclear ribonucleoprotein M (hnRNP M)
		NB5R3_MOUSE	Q9DCN2	Cyb5r3 Dia1	NADH-cytochrome b5 reductase 3 (B5R) (Cytochrome b5 reductase) (EC 1.6.2.2) (Diaphorase-1) [Cleaved into: NADH-cytochrome b5 reductase 3 membrane-bound form; NADH-cytochrome b5 reductase 3 soluble form]
		HSP7C_MOUSE	P63017	Hspa8 Hsc70 Hsc73	Heat shock cognate 71 kDa protein (Heat shock 70 kDa protein 8)
		RD23B_MOUSE	P54728	Rad23b Mhr23b	UV excision repair protein RAD23 homolog B (HR23B) (mHR23B) (XP-C repair-complementing complex 58 kDa protein) (p58)
		TAGL_MOUSE	P37804	Tagln Sm22 Sm22a	Transgelin (Actin-associated protein p27) (Smooth muscle protein 22-alpha) (SM22-alpha)
		PSA_MOUSE	Q11011	Npepps Psa	Puromycin-sensitive aminopeptidase (PSA) (EC 3.4.11.14) (Cytosol alanyl aminopeptidase) (AAP-S)
		SF3B1_MOUSE	Q99NB9	Sf3b1 Sap155	Splicing factor 3B subunit 1 (Pre-mRNA-splicing factor SF3b 155 kDa subunit) (SF3b155) (Spliceosome-associated protein 155) (SAP 155)
		U520_MOUSE	Q6P4T2	Snrnp200 Kiaa0788	U5 small nuclear ribonucleoprotein 200 kDa helicase (EC 3.6.4.13) (BRR2 homolog) (U5 snRNP-specific 200 kDa protein) (U5-200KD)
		TBA1B_MOUSE	P05213	Tuba1b Tuba2	Tubulin alpha-1B chain (Alpha-tubulin 2) (Alpha-tubulin isotype M-alpha-2) (Tubulin alpha-2 chain) [Cleaved into: Detyrosinated tubulin alpha-1B chain]
		H2AV_MOUSE	Q3THW5	H2afv H2av	Histone H2A.V (H2A.F/Z)
		KI13A_MOUSE	Q9EQW7	Kif13a	Kinesin-like protein KIF13A
		RL10_MOUSE	Q6ZWV3	Rpl10 Qm	60S ribosomal protein L10 (Protein QM homolog) (Ribosomal protein L10)
		RL12_MOUSE	P35979	Rpl12	60S ribosomal protein L12
		ANM1_MOUSE	Q9JIF0	Prmt1 Hrmt1l2 Mrmt1	Protein arginine N-methyltransferase 1 (EC 2.1.1.319) (Histone-arginine N-methyltransferase PRMT1)
		PDC6I_MOUSE	Q9WU78	Pdcd6ip Aip1 Alix	Programmed cell death 6-interacting protein (ALG-2-interacting protein 1) (ALG-2-interacting protein X) (E2F1-inducible protein) (Eig2)
		HNRH1_MOUSE	O35737	Hnrnph1 Hnrph Hnrph1	Heterogeneous nuclear ribonucleoprotein H (hnRNP H) [Cleaved into: Heterogeneous nuclear ribonucleoprotein H, N-terminally processed]
		HPRT_MOUSE	P00493	Hprt1 Hprt	Hypoxanthine-guanine phosphoribosyltransferase (HGPRT) (HGPRTase) (EC 2.4.2.8) (HPRT B)
		NT5C_MOUSE	Q9JM14	Nt5c Dnt1	5'(3')-deoxyribonucleotidase, cytosolic type (EC 3.1.3.-) (Cytosolic 5',3'-pyrimidine nucleotidase) (Deoxy-5'-nucleotidase 1) (dNT-1)
		SAP_MOUSE	Q61207	Psap Sgp1	Prosaposin (Sulfated glycoprotein 1) (SGP-1) [Cleaved into: Saposin-A; Saposin-B-Val; Saposin-B; Saposin-C; Saposin-D]
		CISD2_MOUSE	Q9CQB5	Cisd2 Cdgsh2 Noxp70 Zcd2	CDGSH iron-sulfur domain-containing protein 2 (MitoNEET-related 1 protein) (Miner1) (Nervous system overexpressed protein 70)
		AIFM2_MOUSE	Q8BUE4	Aifm2 Amid	Apoptosis-inducing factor 2 (EC 1.-.-.-) (Apoptosis-inducing factor homologous mitochondrion-associated inducer of death) (Apoptosis-inducing factor-like mitochondrion-associated inducer of death)
		BOLA2_MOUSE	Q8BGS2	Bola2	BolA-like protein 2
		K1C10_MOUSE	P02535	Krt10 Krt1-10	Keratin, type I cytoskeletal 10 (56 kDa cytokeratin) (Cytokeratin-10) (CK-10) (Keratin, type I cytoskeletal 59 kDa) (Keratin-10) (K10)
		PDIA6_MOUSE	Q922R8	Pdia6 Txndc7	Protein disulfide-isomerase A6 (EC 5.3.4.1) (Thioredoxin domain-containing protein 7)
		SAHH_MOUSE	P50247	Ahcy	Adenosylhomocysteinase (AdoHcyase) (EC 3.3.1.1) (CUBP) (Liver copper-binding protein) (S-adenosyl-L-homocysteine hydrolase)
		U5S1_MOUSE	O08810	Eftud2 Snrp116	116 kDa U5 small nuclear ribonucleoprotein component (Elongation factor Tu GTP-binding domain-containing protein 2) (U5 snRNP-specific protein, 116 kDa) (U5-116 kDa)
		TCEA1_MOUSE	P10711	Tcea1 Tceat	Transcription elongation factor A protein 1 (Transcription elongation factor S-II protein 1) (Transcription elongation factor TFIIS.o)
		ROAA_MOUSE	Q99020	Hnrnpab Cbf-a Cgbfa Hnrpab	Heterogeneous nuclear ribonucleoprotein A/B (hnRNP A/B) (CArG-binding factor-A) (CBF-A)
		SNRPA_MOUSE	Q62189	Snrpa Rnu1a-1	U1 small nuclear ribonucleoprotein A (U1 snRNP A) (U1-A) (U1A)
		CALU_MOUSE	O35887	Calu	Calumenin (Crocalbin)
		SSRD_MOUSE	Q62186	Ssr4	Translocon-associated protein subunit delta (TRAP-delta) (Signal sequence receptor subunit delta) (SSR-delta)
		HSP74_MOUSE	Q61316	Hspa4 Apg2 Hsp110	Heat shock 70 kDa protein 4 (Heat shock 70-related protein APG-2)
		UAP1L_MOUSE	Q3TW96	Uap1l1	UDP-N-acetylhexosamine pyrophosphorylase-like protein 1 (EC 2.7.7.-)
		CLCB_MOUSE	Q6IRU5	Cltb	Clathrin light chain B (Lcb)
		1433F_MOUSE	P68510	Ywhah	14-3-3 protein eta
		RS11_MOUSE	P62281	Rps11	40S ribosomal protein S11
		U2AF2_MOUSE	P26369	U2af2 U2af65	Splicing factor U2AF 65 kDa subunit (U2 auxiliary factor 65 kDa subunit) (U2 snRNP auxiliary factor large subunit)
		RANG_MOUSE	P34022	Ranbp1 Htf9-a Htf9a	Ran-specific GTPase-activating protein (HpaII tiny fragments locus 9a protein) (Ran-binding protein 1) (RANBP1)
		DEST_MOUSE	Q9R0P5	Dstn Dsn Sid23	Destrin (Actin-depolymerizing factor) (ADF) (Sid 23)
		H2A1K_MOUSE	Q8CGP7	Hist1h2ak	Histone H2A type 1-K
		ATP9B_MOUSE	P98195	Atp9b	Probable phospholipid-transporting ATPase IIB (EC 3.6.3.1) (ATPase class II type 9B)
		IF172_MOUSE	Q6VH22	Ift172 Kiaa1179 Wim	Intraflagellar transport protein 172 homolog (Protein wimple)
		ITA3_MOUSE	Q62470	Itga3	Integrin alpha-3 (CD49 antigen-like family member C) (Galactoprotein B3) (GAPB3) (VLA-3 subunit alpha) (CD antigen CD49c) [Cleaved into: Integrin alpha-3 heavy chain; Integrin alpha-3 light chain]
		PSA2_MOUSE	P49722	Psma2 Lmpc3	Proteasome subunit alpha type-2 (EC 3.4.25.1) (Macropain subunit C3) (Multicatalytic endopeptidase complex subunit C3) (Proteasome component C3)
		TPM4_MOUSE	Q6IRU2	Tpm4	Tropomyosin alpha-4 chain (Tropomyosin-4)
		NSA2_MOUSE	Q9CR47	Nsa2 Tinp1	Ribosome biogenesis protein NSA2 homolog (L-name-related protein 42) (LNR42) (TGF-beta-inducible nuclear protein 1)
		PTMA_MOUSE	P26350	Ptma	Prothymosin alpha [Cleaved into: Prothymosin alpha, N-terminally processed; Thymosin alpha]
		MYOF_MOUSE	Q69ZN7	Myof Fer1l3 Kiaa1207	Myoferlin (Fer-1-like protein 3)
		VATA_MOUSE	P50516	Atp6v1a Atp6a1 Atp6a2 Atp6v1a1	V-type proton ATPase catalytic subunit A (V-ATPase subunit A) (EC 3.6.3.14) (V-ATPase 69 kDa subunit) (Vacuolar proton pump subunit alpha)
		SYDC_MOUSE	Q922B2	Dars	Aspartate--tRNA ligase, cytoplasmic (EC 6.1.1.12) (Aspartyl-tRNA synthetase) (AspRS)
		SMC2_MOUSE	Q8CG48	Smc2 Cape Fin16 Smc2l1	Structural maintenance of chromosomes protein 2 (SMC protein 2) (SMC-2) (Chromosome-associated protein E) (FGF-inducible protein 16) (XCAP-E homolog)
		ETFB_MOUSE	Q9DCW4	Etfb	Electron transfer flavoprotein subunit beta (Beta-ETF)
		ACTB_MOUSE	P60710	Actb	Actin, cytoplasmic 1 (Beta-actin) [Cleaved into: Actin, cytoplasmic 1, N-terminally processed]
		IDH3A_MOUSE	Q9D6R2	Idh3a	Isocitrate dehydrogenase [NAD] subunit alpha, mitochondrial (EC 1.1.1.41) (Isocitric dehydrogenase subunit alpha) (NAD(+)-specific ICDH subunit alpha)
		ARL8B_MOUSE	Q9CQW2	Arl8b Arl10c Gie1	ADP-ribosylation factor-like protein 8B (ADP-ribosylation factor-like protein 10C) (Novel small G protein indispensable for equal chromosome segregation 1)
		CLCA_MOUSE	O08585	Clta	Clathrin light chain A (Lca)
		PLST_MOUSE	Q99K51	Pls3	Plastin-3 (T-plastin)
		KHDR1_MOUSE	Q60749	Khdrbs1	KH domain-containing, RNA-binding, signal transduction-associated protein 1 (GAP-associated tyrosine phosphoprotein p62) (Src-associated in mitosis 68 kDa protein) (Sam68) (p21 Ras GTPase-activating protein-associated p62) (p68)
		RS30_MOUSE	P62862	Fau	40S ribosomal protein S30
		PCBP1_MOUSE	P60335	Pcbp1	Poly(rC)-binding protein 1 (Alpha-CP1) (Heterogeneous nuclear ribonucleoprotein E1) (hnRNP E1)
		RPN1_MOUSE	Q91YQ5	Rpn1	Dolichyl-diphosphooligosaccharide--protein glycosyltransferase subunit 1 (Dolichyl-diphosphooligosaccharide--protein glycosyltransferase 67 kDa subunit) (Ribophorin I) (RPN-I) (Ribophorin-1)
		S35F3_MOUSE	Q1LZI2	Slc35f3	Putative thiamine transporter SLC35F3 (Solute carrier family 35 member F3)
		AN32B_MOUSE	Q9EST5	Anp32b Pal31	Acidic leucine-rich nuclear phosphoprotein 32 family member B (Proliferation-related acidic leucine-rich protein PAL31)
		A2MP_MOUSE	Q6GQT1	A2m A2mp	Alpha-2-macroglobulin-P (Alpha-2-macroglobulin)
		UBE2Z_MOUSE	Q3UE37	Ube2z D11Moh35	Ubiquitin-conjugating enzyme E2 Z (EC 2.3.2.23) (E2 ubiquitin-conjugating enzyme Z) (Uba6-specific E2 conjugating enzyme 1) (Use1) (Ubiquitin carrier protein Z) (Ubiquitin-protein ligase Z)
		S10AA_MOUSE	P08207	S100a10 Cal1l	Protein S100-A10 (Calpactin I light chain) (Calpactin-1 light chain) (Cellular ligand of annexin II) (S100 calcium-binding protein A10) (p10 protein) (p11)
		UBE2N_MOUSE	P61089	Ube2n Blu	Ubiquitin-conjugating enzyme E2 N (EC 2.3.2.23) (Bendless-like ubiquitin-conjugating enzyme) (E2 ubiquitin-conjugating enzyme N) (Ubc13) (Ubiquitin carrier protein N) (Ubiquitin-protein ligase N)
WT	263	IF2H_MOUSE	Q9Z0N2	Eif2s3y	Eukaryotic translation initiation factor 2 subunit 3, Y-linked (Eukaryotic translation initiation factor 2 subunit gamma, Y-linked) (eIF-2-gamma Y) (Spermatogonial proliferation factor) (Spy)
		FCF1_MOUSE	Q9CTH6	Fcf1	rRNA-processing protein FCF1 homolog
		THIC_MOUSE	Q8CAY6	Acat2	Acetyl-CoA acetyltransferase, cytosolic (EC 2.3.1.9) (Cytosolic acetoacetyl-CoA thiolase)
		HEXA_MOUSE	P29416	Hexa	Beta-hexosaminidase subunit alpha (EC 3.2.1.52) (Beta-N-acetylhexosaminidase subunit alpha) (Hexosaminidase subunit A) (N-acetyl-beta-glucosaminidase subunit alpha)
		ABCB5_MOUSE	B5X0E4	Abcb5	ATP-binding cassette sub-family B member 5 (ABCB5 P-gp) (P-glycoprotein ABCB5)
		SUCA_MOUSE	Q9WUM5	Suclg1	Succinate--CoA ligase [ADP/GDP-forming] subunit alpha, mitochondrial (EC 6.2.1.4) (EC 6.2.1.5) (Succinyl-CoA synthetase subunit alpha) (SCS-alpha)
		APMAP_MOUSE	Q9D7N9	Apmap	Adipocyte plasma membrane-associated protein (Protein DD16)
		FSCN2_MOUSE	Q32M02	Fscn2	Fascin-2 (Retinal fascin)
		K1B26_MOUSE	P36369	Klk1b26 Klk-26 Klk26	Kallikrein 1-related peptidase b26 (EC 3.4.21.35) (Glandular kallikrein K26) (mGK-26) (Prorenin-converting enzyme 2) (PRECE-2) (Tissue kallikrein 26)
		AVIL_MOUSE	O88398	Avil Advil	Advillin (Actin-binding protein DOC6) (p92)
		NDC1_MOUSE	Q8VCB1	Ndc1 Tmem48	Nucleoporin NDC1 (Transmembrane protein 48)
		NMT1_MOUSE	O70310	Nmt1	Glycylpeptide N-tetradecanoyltransferase 1 (EC 2.3.1.97) (Myristoyl-CoA:protein N-myristoyltransferase 1) (NMT 1) (Type I N-myristoyltransferase) (Peptide N-myristoyltransferase 1)
		MYT1L_MOUSE	P97500	Myt1l Kiaa1106 Nzf1 Png1	Myelin transcription factor 1-like protein (MyT1-L) (MyT1L) (Neural zinc finger factor 1) (NZF-1) (Postmitotic neural gene 1 protein) (Zinc finger protein Png-1)
		RSMN_MOUSE	P63163	Snrpn Smn	Small nuclear ribonucleoprotein-associated protein N (snRNP-N) (Sm protein D) (Sm-D) (Sm protein N) (Sm-N) (SmN) (Tissue-specific-splicing protein)
		AOXC_MOUSE	G3X982	Aox3 Aoh1	Aldehyde oxidase 3 (EC 1.2.3.1) (Aldehyde oxidase homolog 1) (Azaheterocycle hydroxylase 3) (EC 1.17.3.-)
		GPCR_MOUSE	P83854		Putative G-protein coupled receptor (Fragment)
		HINT3_MOUSE	Q9CPS6	Hint3 Hint4	Histidine triad nucleotide-binding protein 3 (HINT-3) (EC 3.-.-.-) (HINT-4)
		PDXD1_MOUSE	Q99K01	Pdxdc1	Pyridoxal-dependent decarboxylase domain-containing protein 1 (EC 4.1.1.-)
		RAMP3_MOUSE	Q9WUP1	Ramp3	Receptor activity-modifying protein 3
		H2B2B_MOUSE	Q64525	Hist2h2bb	Histone H2B type 2-B (H2b 616)
		MUC18_MOUSE	Q8R2Y2	Mcam Muc18	Cell surface glycoprotein MUC18 (Gicerin) (Melanoma cell adhesion molecule) (Melanoma-associated antigen MUC18) (CD antigen CD146)
		ERP29_MOUSE	P57759	Erp29	Endoplasmic reticulum resident protein 29 (ERp29)
		PA24A_MOUSE	P47713	Pla2g4a Cpla2 Pla2g4	Cytosolic phospholipase A2 (cPLA2) (Phospholipase A2 group IVA) [Includes: Phospholipase A2 (EC 3.1.1.4) (Phosphatidylcholine 2-acylhydrolase); Lysophospholipase (EC 3.1.1.5)]
		ORN_MOUSE	Q9D8S4	Rexo2 Smfn	Oligoribonuclease, mitochondrial (EC 3.1.-.-) (RNA exonuclease 2 homolog) (Small fragment nuclease)
		AAKG1_MOUSE	O54950	Prkag1 Prkaac	5'-AMP-activated protein kinase subunit gamma-1 (AMPK gamma1) (AMPK subunit gamma-1) (AMPKg)
		DNJB4_MOUSE	Q9D832	Dnajb4	DnaJ homolog subfamily B member 4
		CCDC9_MOUSE	Q8VC31	Ccdc9	Coiled-coil domain-containing protein 9
		MSH6_MOUSE	P54276	Msh6 Gtmbp	DNA mismatch repair protein Msh6 (G/T mismatch-binding protein) (GTBP) (GTMBP) (MutS protein homolog 6) (MutS-alpha 160 kDa subunit) (p160)
		ODO2_MOUSE	Q9D2G2	Dlst	Dihydrolipoyllysine-residue succinyltransferase component of 2-oxoglutarate dehydrogenase complex, mitochondrial (EC 2.3.1.61) (2-oxoglutarate dehydrogenase complex component E2) (OGDC-E2) (Dihydrolipoamide succinyltransferase component of 2-oxoglutarate dehydrogenase complex) (E2K)
		GLYR1_MOUSE	Q922P9	Glyr1 Np60	Putative oxidoreductase GLYR1 (EC 1.-.-.-) (Glyoxylate reductase 1 homolog) (Nuclear protein NP60)
		DDX6_MOUSE	P54823	Ddx6 Hlr2 Rck	Probable ATP-dependent RNA helicase DDX6 (EC 3.6.4.13) (ATP-dependent RNA helicase p54) (DEAD box protein 6) (Oncogene RCK homolog)
		IRS1_MOUSE	P35569	Irs1 Irs-1	Insulin receptor substrate 1 (IRS-1)
		SORCN_MOUSE	Q6P069	Sri	Sorcin
		LEG3_MOUSE	P16110	Lgals3	Galectin-3 (Gal-3) (35 kDa lectin) (Carbohydrate-binding protein 35) (CBP 35) (Galactose-specific lectin 3) (IgE-binding protein) (L-34 galactoside-binding lectin) (Laminin-binding protein) (Lectin L-29) (Mac-2 antigen)
		BASI_MOUSE	P18572	Bsg	Basigin (Basic immunoglobulin superfamily) (HT7 antigen) (Membrane glycoprotein gp42) (CD antigen CD147)
		ATHL1_MOUSE	Q8BP56	Pgghg Athl1	Protein-glucosylgalactosylhydroxylysine glucosidase (EC 3.2.1.107) (Acid trehalase-like protein 1)
		HMGN1_MOUSE	P18608	Hmgn1 Hmg-14 Hmg14	Non-histone chromosomal protein HMG-14 (High mobility group nucleosome-binding domain-containing protein 1)
		SHPS1_MOUSE	P97797	Sirpa Bit Myd1 Ptpns1 Shps1 Sirp	Tyrosine-protein phosphatase non-receptor type substrate 1 (SHP substrate 1) (SHPS-1) (Brain Ig-like molecule with tyrosine-based activation motifs) (Bit) (CD172 antigen-like family member A) (Inhibitory receptor SHPS-1) (MyD-1 antigen) (Signal-regulatory protein alpha-1) (Sirp-alpha-1) (mSIRP-alpha1) (p84) (CD antigen CD172a)
		AFF4_MOUSE	Q9ESC8	Aff4 Alf4	AF4/FMR2 family member 4
		CBX5_MOUSE	Q61686	Cbx5 Hp1a	Chromobox protein homolog 5 (Heterochromatin protein 1 homolog alpha) (HP1 alpha)
		PGP_MOUSE	Q8CHP8	Pgp	Glycerol-3-phosphate phosphatase (G3PP) (EC 3.1.3.21) (Aspartate-based ubiquitous Mg(2+)-dependent phosphatase) (AUM) (EC 3.1.3.48) (Phosphoglycolate phosphatase) (PGP)
		ATX10_MOUSE	P28658	Atxn10 Sca10	Ataxin-10 (Brain protein E46) (Spinocerebellar ataxia type 10 protein homolog)
		CRBS_MOUSE	O35486	Crygs	Beta-crystallin S (Gamma-S-crystallin) (Gamma-crystallin S)
		PCIF1_MOUSE	P59114	Pcif1	Phosphorylated CTD-interacting factor 1
		LRC23_MOUSE	O35125	Lrrc23 Lrpb7	Leucine-rich repeat-containing protein 23 (Leucine-rich protein B7)
		IRX3_MOUSE	P81067	Irx3 Irxb1	Iroquois-class homeodomain protein IRX-3 (Homeodomain protein IRXB1) (Iroquois homeobox protein 3)
		TNPO2_MOUSE	Q99LG2	Tnpo2	Transportin-2 (Karyopherin beta-2b)
		SEPR_MOUSE	P97321	Fap	Prolyl endopeptidase FAP (EC 3.4.21.26) (Dipeptidyl peptidase FAP) (EC 3.4.14.5) (Fibroblast activation protein alpha) (FAPalpha) (Gelatine degradation protease FAP) (EC 3.4.21.-) (Integral membrane serine protease) (Post-proline cleaving enzyme) (Serine integral membrane protease) (SIMP) (Surface-expressed protease) (Seprase) [Cleaved into: Antiplasmin-cleaving enzyme FAP, soluble form (APCE) (E…
		GRPE1_MOUSE	Q99LP6	Grpel1	GrpE protein homolog 1, mitochondrial (Mt-GrpE#1)
		SAR1B_MOUSE	Q9CQC9	Sar1b Sara1b Sara2	GTP-binding protein SAR1b
		SH3G2_MOUSE	Q62420	Sh3gl2 Een1 Sh3d2a	Endophilin-A1 (Endophilin-1) (SH3 domain protein 2A) (SH3 domain-containing GRB2-like protein 2) (SH3p4)
		KRBA1_MOUSE	Q6NXZ1	Krba1 Kiaa1862 MNCb-1826	Protein KRBA1
		SRP14_MOUSE	P16254	Srp14	Signal recognition particle 14 kDa protein (SRP14)
		DSCAM_MOUSE	Q9ERC8	Dscam	Down syndrome cell adhesion molecule homolog
		RIN1_MOUSE	Q921Q7	Rin1	Ras and Rab interactor 1 (Ras interaction/interference protein 1)
		AP2A1_MOUSE	P17426	Ap2a1 Adtaa Clapa1	AP-2 complex subunit alpha-1 (100 kDa coated vesicle protein A) (Adaptor protein complex AP-2 subunit alpha-1) (Adaptor-related protein complex 2 subunit alpha-1) (Alpha-adaptin A) (Alpha1-adaptin) (Clathrin assembly protein complex 2 alpha-A large chain) (Plasma membrane adaptor HA2/AP2 adaptin alpha A subunit)
		PPR3A_MOUSE	Q99MR9	Ppp1r3a Pp1g	Protein phosphatase 1 regulatory subunit 3A (Protein phosphatase 1 glycogen-associated regulatory subunit) (Protein phosphatase type-1 glycogen targeting subunit) (RG1)
		ASTN2_MOUSE	Q80Z10	Astn2 Kiaa0634	Astrotactin-2
		ROA0_MOUSE	Q9CX86	Hnrnpa0 Hnrpa0	Heterogeneous nuclear ribonucleoprotein A0 (hnRNP A0)
		RNPS1_MOUSE	Q99M28	Rnps1	RNA-binding protein with serine-rich domain 1
		DCTN2_MOUSE	Q99KJ8	Dctn2	Dynactin subunit 2 (50 kDa dynein-associated polypeptide) (Dynactin complex 50 kDa subunit) (DCTN-50) (Growth cone membrane protein 23-48K) (GMP23-48K) (p50 dynamitin)
		PP1A_MOUSE	P62137	Ppp1ca Ppp1a	Serine/threonine-protein phosphatase PP1-alpha catalytic subunit (PP-1A) (EC 3.1.3.16)
		TENA_MOUSE	Q80YX1	Tnc Hxb	Tenascin (TN) (Hexabrachion) (Tenascin-C) (TN-C)
		ODPB_MOUSE	Q9D051	Pdhb	Pyruvate dehydrogenase E1 component subunit beta, mitochondrial (PDHE1-B) (EC 1.2.4.1)
		IDI1_MOUSE	P58044	Idi1	Isopentenyl-diphosphate Delta-isomerase 1 (EC 5.3.3.2) (Isopentenyl pyrophosphate isomerase 1) (IPP isomerase 1) (IPPI1)
		DDR1_MOUSE	Q03146	Ddr1 Cak Eddr1 Mpk6	Epithelial discoidin domain-containing receptor 1 (Epithelial discoidin domain receptor 1) (EC 2.7.10.1) (CD167 antigen-like family member A) (Cell adhesion kinase) (Discoidin receptor tyrosine kinase) (Protein-tyrosine kinase MPK-6) (Tyrosine kinase DDR) (Tyrosine-protein kinase CAK) (CD antigen CD167a)
		TIM50_MOUSE	Q9D880	Timm50 Tim50	Mitochondrial import inner membrane translocase subunit TIM50
		H2B1K_MOUSE	Q8CGP1	Hist1h2bk	Histone H2B type 1-K
		ABCF1_MOUSE	Q6P542	Abcf1	ATP-binding cassette sub-family F member 1
		CHIP_MOUSE	Q9WUD1	Stub1 Chip	STIP1 homology and U box-containing protein 1 (EC 2.3.2.27) (Carboxy terminus of Hsp70-interacting protein) (E3 ubiquitin-protein ligase CHIP) (RING-type E3 ubiquitin transferase CHIP)
		AATC_MOUSE	P05201	Got1	Aspartate aminotransferase, cytoplasmic (cAspAT) (EC 2.6.1.1) (EC 2.6.1.3) (Cysteine aminotransferase, cytoplasmic) (Cysteine transaminase, cytoplasmic) (cCAT) (Glutamate oxaloacetate transaminase 1) (Transaminase A)
		SHLB1_MOUSE	Q9JK48	Sh3glb1 Kiaa0491	Endophilin-B1 (SH3 domain-containing GRB2-like protein B1)
		IMA1_MOUSE	P52293	Kpna2 Rch1	Importin subunit alpha-1 (Importin alpha P1) (Karyopherin subunit alpha-2) (Pendulin) (Pore targeting complex 58 kDa subunit) (PTAC58) (RAG cohort protein 1) (SRP1-alpha)
		HMGCL_MOUSE	P38060	Hmgcl	Hydroxymethylglutaryl-CoA lyase, mitochondrial (HL) (HMG-CoA lyase) (EC 4.1.3.4) (3-hydroxy-3-methylglutarate-CoA lyase)
		BIG1_MOUSE	G3X9K3	Arfgef1	Brefeldin A-inhibited guanine nucleotide-exchange protein 1 (BIG1) (Brefeldin A-inhibited GEP 1) (ADP-ribosylation factor guanine nucleotide-exchange factor 1)
		WN10B_MOUSE	P48614	Wnt10b Wnt-10b Wnt10 Wnt12	Protein Wnt-10b (Protein Wnt-12)
		TBCA_MOUSE	P48428	Tbca	Tubulin-specific chaperone A (TCP1-chaperonin cofactor A) (Tubulin-folding cofactor A) (CFA)
		AP2M1_MOUSE	P84091	Ap2m1 Clapm1	AP-2 complex subunit mu (AP-2 mu chain) (Adaptor protein complex AP-2 subunit mu) (Adaptor-related protein complex 2 subunit mu) (Clathrin assembly protein complex 2 mu medium chain) (Clathrin coat assembly protein AP50) (Clathrin coat-associated protein AP50) (Mu2-adaptin) (Plasma membrane adaptor AP-2 50 kDa protein)
		SAE2_MOUSE	Q9Z1F9	Uba2 Sae2 Uble1b	SUMO-activating enzyme subunit 2 (EC 2.3.2.-) (Anthracycline-associated resistance ARX) (Ubiquitin-like 1-activating enzyme E1B) (Ubiquitin-like modifier-activating enzyme 2)
		CYTB_MOUSE	Q62426	Cstb Cst6 Stfb	Cystatin-B (Stefin-B)
		TES_MOUSE	P47226	Tes	Testin (TES1/TES2)
		DTL_MOUSE	Q3TLR7	Dtl Cdt2 L2dtl Ramp	Denticleless protein homolog (Lethal(2) denticleless protein homolog) (Meth A retinoic acid-regulated nuclear matrix-associated protein) (Meth A RAMP) (Retinoic acid-regulated nuclear matrix-associated protein)
		NDUF4_MOUSE	Q9D1H6	Ndufaf4 Hrpap20	NADH dehydrogenase [ubiquinone] 1 alpha subcomplex assembly factor 4 (Hormone-regulated proliferation-associated protein of 20 kDa homolog)
		AFAP1_MOUSE	Q80YS6	Afap1 Kiaa3018	Actin filament-associated protein 1 (110 kDa actin filament-associated protein) (AFAP-110)
		PCKGM_MOUSE	Q8BH04	Pck2	Phosphoenolpyruvate carboxykinase [GTP], mitochondrial (PEPCK-M) (EC 4.1.1.32)
		RS29_MOUSE	P62274	Rps29	40S ribosomal protein S29
		H2B1B_MOUSE	Q64475	Hist1h2bb	Histone H2B type 1-B (h2B-143)
		RBM39_MOUSE	Q8VH51	Rbm39 Caper Rnpc2	RNA-binding protein 39 (Coactivator of activating protein 1 and estrogen receptors) (Coactivator of AP-1 and ERs) (RNA-binding motif protein 39) (RNA-binding region-containing protein 2) (Transcription coactivator CAPER)
		SGTA_MOUSE	Q8BJU0	Sgta Sgt	Small glutamine-rich tetratricopeptide repeat-containing protein alpha (Alpha-SGT)
		TRAF7_MOUSE	Q922B6	Traf7	E3 ubiquitin-protein ligase TRAF7 (EC 2.3.2.27) (RING-type E3 ubiquitin transferase TRAF7) (TNF receptor-associated factor 7)
		SF3A3_MOUSE	Q9D554	Sf3a3 Sap61	Splicing factor 3A subunit 3 (SF3a60) (Spliceosome-associated protein 61) (SAP 61)
		CAV1_MOUSE	P49817	Cav1 Cav	Caveolin-1
		HMGB4_MOUSE	Q6P8W9	Hmgb4	High mobility group protein B4
		HCDH_MOUSE	Q61425	Hadh Hadhsc Mschad Schad	Hydroxyacyl-coenzyme A dehydrogenase, mitochondrial (HCDH) (EC 1.1.1.35) (Medium and short-chain L-3-hydroxyacyl-coenzyme A dehydrogenase) (Short-chain 3-hydroxyacyl-CoA dehydrogenase)
		SF01_MOUSE	Q64213	Sf1 Zfm1 Zfp162	Splicing factor 1 (CW17) (Mammalian branch point-binding protein) (BBP) (mBBP) (Transcription factor ZFM1) (mZFM) (Zinc finger gene in MEN1 locus) (Zinc finger protein 162)
		PREP_MOUSE	Q8K411	Pitrm1 Kiaa1104 Ntup1	Presequence protease, mitochondrial (EC 3.4.24.-) (Pitrilysin metalloproteinase 1)
		PSMD8_MOUSE	Q9CX56	Psmd8	26S proteasome non-ATPase regulatory subunit 8 (26S proteasome regulatory subunit RPN12) (26S proteasome regulatory subunit S14)
		K2C6A_MOUSE	P50446	Krt6a Ker2 Krt2-6 Krt2-6a Krt6	Keratin, type II cytoskeletal 6A (Cytokeratin-6A) (CK-6A) (Keratin-6-alpha) (mK6-alpha) (Keratin-6A) (K6A)
		MYEF2_MOUSE	Q8C854	Myef2 Kiaa1341 Mef2	Myelin expression factor 2 (MEF-2) (MyEF-2)
		OSTC_MOUSE	Q78XF5	Ostc	Oligosaccharyltransferase complex subunit OSTC
		VP26A_MOUSE	P40336	Vps26a Vps26	Vacuolar protein sorting-associated protein 26A (H<beta>58 protein) (H beta 58) (Vesicle protein sorting 26A) (mVPS26)
		BI2L2_MOUSE	Q80Y61	Baiap2l2	Brain-specific angiogenesis inhibitor 1-associated protein 2-like protein 2 (BAI1-associated protein 2-like protein 2) (Planar intestinal- and kidney-specific BAR domain protein) (Pinkbar)
		CNPY3_MOUSE	Q9DAU1	Cnpy3 Prat4a Tnrc5	Protein canopy homolog 3 (Protein associated with Tlr4) (Trinucleotide repeat-containing gene 5 protein)
		SRRM2_MOUSE	Q8BTI8	Srrm2 Kiaa0324	Serine/arginine repetitive matrix protein 2
		MANF_MOUSE	Q9CXI5	Manf Armet	Mesencephalic astrocyte-derived neurotrophic factor (Arginine-rich protein) (Protein ARMET)
		RISC_MOUSE	Q920A5	Scpep1 Risc	Retinoid-inducible serine carboxypeptidase (EC 3.4.16.-) (Serine carboxypeptidase 1)
		KI21B_MOUSE	Q9QXL1	Kif21b Kif6	Kinesin-like protein KIF21B (Kinesin-like protein KIF6)
		GA2L3_MOUSE	Q3UWW6	Gas2l3	GAS2-like protein 3 (Growth arrest-specific protein 2-like 3)
		CSN4_MOUSE	O88544	Cops4 Csn4	COP9 signalosome complex subunit 4 (SGN4) (Signalosome subunit 4) (JAB1-containing signalosome subunit 4)
		KLH20_MOUSE	Q8VCK5	Klhl20 Kiaa4210 Kleip	Kelch-like protein 20 (Kelch-like ECT2-interacting protein)
		ITA9_MOUSE	B8JK39	Itga9	Integrin alpha-9
		STML2_MOUSE	Q99JB2	Stoml2 Slp2	Stomatin-like protein 2, mitochondrial (SLP-2) (mslp2)
		ALDH2_MOUSE	P47738	Aldh2 Ahd-1 Ahd1	Aldehyde dehydrogenase, mitochondrial (EC 1.2.1.3) (AHD-M1) (ALDH class 2) (ALDH-E2) (ALDHI)
		FAAH1_MOUSE	O08914	Faah Faah1	Fatty-acid amide hydrolase 1 (EC 3.5.1.99) (Anandamide amidohydrolase 1) (Oleamide hydrolase 1)
		KLHL6_MOUSE	Q6V595	Klhl6	Kelch-like protein 6
		SNAA_MOUSE	Q9DB05	Napa Snapa	Alpha-soluble NSF attachment protein (SNAP-alpha) (N-ethylmaleimide-sensitive factor attachment protein alpha)
		GLDN_MOUSE	Q8BMF8	Gldn Crgl2	Gliomedin (Cancer-related gene liver 2 protein) (CRG-L2) [Cleaved into: Gliomedin shedded ectodomain]
		SNX9_MOUSE	Q91VH2	Snx9	Sorting nexin-9
		HSPB8_MOUSE	Q9JK92	Hspb8 Cryac Hsp22	Heat shock protein beta-8 (HspB8) (Alpha-crystallin C chain) (Small stress protein-like protein HSP22)
		TRUB2_MOUSE	Q91WG3	Trub2	Mitochondrial mRNA pseudouridine synthase Trub2 (EC 5.4.99.-)
		DNAS1_MOUSE	P49183	Dnase1 Dnl1	Deoxyribonuclease-1 (EC 3.1.21.1) (Deoxyribonuclease I) (DNase I)
		CYBP_MOUSE	Q9CXW3	Cacybp Sip	Calcyclin-binding protein (CacyBP) (Siah-interacting protein)
		2ABB_MOUSE	Q6ZWR4	Ppp2r2b	Serine/threonine-protein phosphatase 2A 55 kDa regulatory subunit B beta isoform (PP2A subunit B isoform B55-beta) (PP2A subunit B isoform PR55-beta) (PP2A subunit B isoform R2-beta) (PP2A subunit B isoform beta)
		PSA4_MOUSE	Q9R1P0	Psma4	Proteasome subunit alpha type-4 (EC 3.4.25.1) (Macropain subunit C9) (Multicatalytic endopeptidase complex subunit C9) (Proteasome component C9) (Proteasome subunit L)
		CND1_MOUSE	Q8K2Z4	Ncapd2 Capd2 Cnap1 Kiaa0159	Condensin complex subunit 1 (Chromosome condensation-related SMC-associated protein 1) (Chromosome-associated protein D2) (mCAP-D2) (Non-SMC condensin I complex subunit D2) (XCAP-D2 homolog)
		PBDC1_MOUSE	Q9D0B6	Pbdc1	Protein PBDC1 (Polysaccharide biosynthesis domain-containing protein 1)
		ATIF1_MOUSE	O35143	Atpif1 Atpi If1	ATPase inhibitor, mitochondrial (Inhibitor of F(1)F(o)-ATPase) (IF(1)) (IF1)
		PTN23_MOUSE	Q6PB44	Ptpn23 Kiaa1471	Tyrosine-protein phosphatase non-receptor type 23 (EC 3.1.3.48)
		ARF5_MOUSE	P84084	Arf5	ADP-ribosylation factor 5
		RHG01_MOUSE	Q5FWK3	Arhgap1	Rho GTPase-activating protein 1 (Rho-type GTPase-activating protein 1)
		K1C42_MOUSE	Q6IFX2	Krt42 Ka22	Keratin, type I cytoskeletal 42 (Cytokeratin-42) (CK-42) (Keratin-17n) (Keratin-42) (K42) (Type I keratin Ka22)
		CPSF5_MOUSE	Q9CQF3	Nudt21 Cpsf5	Cleavage and polyadenylation specificity factor subunit 5 (Nucleoside diphosphate-linked moiety X motif 21) (Nudix motif 21)
		RCC1_MOUSE	Q8VE37	Rcc1 Chc1	Regulator of chromosome condensation (Chromosome condensation protein 1)
		RFA3_MOUSE	Q9CQ71	Rpa3	Replication protein A 14 kDa subunit (RP-A p14) (Replication factor A protein 3) (RF-A protein 3)
		MMP21_MOUSE	Q8K3F2	Mmp21	Matrix metalloproteinase-21 (MMP-21) (EC 3.4.24.-)
		HS71A_MOUSE	Q61696	Hspa1a Hsp70-3 Hsp70A1	Heat shock 70 kDa protein 1A (Heat shock 70 kDa protein 3) (HSP70.3) (Hsp68)
		NU155_MOUSE	Q99P88	Nup155	Nuclear pore complex protein Nup155 (155 kDa nucleoporin) (Nucleoporin Nup155)
		GORS2_MOUSE	Q99JX3	Gorasp2	Golgi reassembly-stacking protein 2 (GRS2) (Golgi reassembly-stacking protein of 55 kDa) (GRASP55)
		E41L3_MOUSE	Q9WV92	Epb41l3 Dal1 Epb4.1l3 Kiaa0987	Band 4.1-like protein 3 (4.1B) (Differentially expressed in adenocarcinoma of the lung protein 1) (DAL-1) (DAL1P) (mDAL-1) [Cleaved into: Band 4.1-like protein 3, N-terminally processed]
		TITIN_MOUSE	A2ASS6	Ttn	Titin (EC 2.7.11.1) (Connectin)
		PRAX_MOUSE	O55103	Prx	Periaxin
		PP1B_MOUSE	P62141	Ppp1cb	Serine/threonine-protein phosphatase PP1-beta catalytic subunit (PP-1B) (EC 3.1.3.16) (EC 3.1.3.53)
		ATPK_MOUSE	P56135	Atp5j2	ATP synthase subunit f, mitochondrial
		UD19_MOUSE	Q62452	Ugt1a9 Ugt1 Ugt1a12	UDP-glucuronosyltransferase 1-9 (UDPGT 1-9) (UGT1*9) (UGT1-09) (UGT1.9) (EC 2.4.1.17) (UDP-glucuronosyltransferase 1-7) (UDPGT) (UDP-glucuronosyltransferase 1A9) (UGT1A12) (UGTP4)
		TOM5_MOUSE	B1AXP6	Tomm5 Tom5	Mitochondrial import receptor subunit TOM5 homolog
		CGL_MOUSE	Q8VCN5	Cth	Cystathionine gamma-lyase (EC 4.4.1.1) (Cysteine-protein sulfhydrase) (Gamma-cystathionase)
		RO60_MOUSE	O08848	Trove2 Ssa2	60 kDa SS-A/Ro ribonucleoprotein (60 kDa Ro protein) (60 kDa ribonucleoprotein Ro) (RoRNP) (TROVE domain family member 2)
		IF6_MOUSE	O55135	Eif6 Itgb4bp	Eukaryotic translation initiation factor 6 (eIF-6) (B4 integrin interactor) (CAB) (p27(BBP))
		AIMP2_MOUSE	Q8R010	Aimp2 Jtv1	Aminoacyl tRNA synthase complex-interacting multifunctional protein 2 (Multisynthase complex auxiliary component p38) (Protein JTV-1)
		EIF3I_MOUSE	Q9QZD9	Eif3i Eif3s2 Trip1	Eukaryotic translation initiation factor 3 subunit I (eIF3i) (Eukaryotic translation initiation factor 3 subunit 2) (TGF-beta receptor-interacting protein 1) (TRIP-1) (eIF-3-beta) (eIF3 p36)
		CASP3_MOUSE	P70677	Casp3 Cpp32	Caspase-3 (CASP-3) (EC 3.4.22.56) (Apopain) (Cysteine protease CPP32) (CPP-32) (LICE) (Protein Yama) (SREBP cleavage activity 1) (SCA-1) [Cleaved into: Caspase-3 subunit p17; Caspase-3 subunit p12]
		SMD2_MOUSE	P62317	Snrpd2	Small nuclear ribonucleoprotein Sm D2 (Sm-D2) (snRNP core protein D2)
		RAP1A_MOUSE	P62835	Rap1a Krev-1	Ras-related protein Rap-1A (Ras-related protein Krev-1)
		RU17_MOUSE	Q62376	Snrnp70 Snrp70	U1 small nuclear ribonucleoprotein 70 kDa (U1 snRNP 70 kDa) (U1-70K) (snRNP70)
		USP9X_MOUSE	P70398	Usp9x Fafl Fam	Probable ubiquitin carboxyl-terminal hydrolase FAF-X (EC 3.4.19.12) (Deubiquitinating enzyme FAF-X) (Fat facets homolog) (Fat facets protein-related, X-linked) (Ubiquitin carboxyl-terminal hydrolase FAM) (Ubiquitin thioesterase FAF-X) (Ubiquitin-specific protease 9, X chromosome) (Ubiquitin-specific-processing protease FAF-X)
		SYWC_MOUSE	P32921	Wars Wrs	Tryptophan--tRNA ligase, cytoplasmic (EC 6.1.1.2) (Tryptophanyl-tRNA synthetase) (TrpRS) [Cleaved into: T1-TrpRS; T2-TrpRS]
		AGRA3_MOUSE	Q7TT36	Adgra3 Gpr125	Adhesion G protein-coupled receptor A3 (G-protein coupled receptor 125)
		CSN7A_MOUSE	Q9CZ04	Cops7a Csn7a	COP9 signalosome complex subunit 7a (SGN7a) (Signalosome subunit 7a) (JAB1-containing signalosome subunit 7a)
		NKD1_MOUSE	Q99MH6	Nkd1	Protein naked cuticle homolog 1 (Naked-1) (mNkd) (mNkd1)
		B2MG_MOUSE	P01887	B2m	Beta-2-microglobulin
		ASNA_MOUSE	O54984	Asna1 Arsa	ATPase Asna1 (EC 3.6.-.-) (Arsenical pump-driving ATPase) (Arsenite-stimulated ATPase)
		ACOC_MOUSE	P28271	Aco1 Ireb1 Irebp	Cytoplasmic aconitate hydratase (Aconitase) (EC 4.2.1.3) (Citrate hydro-lyase) (Iron regulatory protein 1) (IRP1) (Iron-responsive element-binding protein 1) (IRE-BP 1)
		NH2L1_MOUSE	Q9D0T1	Snu13 Nhp2l1 Ssfa1	NHP2-like protein 1 (Fertilization antigen 1) (FA-1) (High mobility group-like nuclear protein 2 homolog 1) (Sperm-specific antigen 1) (U4/U6.U5 small nuclear ribonucleoprotein SNU13) (U4/U6.U5 tri-snRNP 15.5 kDa protein) [Cleaved into: NHP2-like protein 1, N-terminally processed]
		CNDP2_MOUSE	Q9D1A2	Cndp2 Cn2	Cytosolic non-specific dipeptidase (EC 3.4.13.18) (CNDP dipeptidase 2) (Glutamate carboxypeptidase-like protein 1)
		HRSL5_MOUSE	Q9CPX5	Hrasls5 Hrlp5	Ca(2+)-independent N-acyltransferase (iNAT) (EC 2.3.1.-) (H-rev107-like protein 5) (HRAS-like suppressor 5) (HRSL5)
		ADK_MOUSE	P55264	Adk	Adenosine kinase (AK) (EC 2.7.1.20) (Adenosine 5'-phosphotransferase)
		PDCD5_MOUSE	P56812	Pdcd5 Tfar19	Programmed cell death protein 5 (TF-1 cell apoptosis-related protein 19) (Protein TFAR19)
		SMRC1_MOUSE	P97496	Smarcc1 Baf155 Srg3	SWI/SNF complex subunit SMARCC1 (BRG1-associated factor 155) (SWI/SNF complex 155 kDa subunit) (SWI/SNF-related matrix-associated actin-dependent regulator of chromatin subfamily C member 1) (SWI3-related protein) (BAF155)
		ACOT8_MOUSE	P58137	Acot8 Pte1 Pte2	Acyl-coenzyme A thioesterase 8 (Acyl-CoA thioesterase 8) (EC 3.1.2.27) (Choloyl-coenzyme A thioesterase) (Peroxisomal acyl-CoA thioesterase 2) (PTE-2) (Peroxisomal acyl-coenzyme A thioester hydrolase 1) (PTE-1) (Peroxisomal long-chain acyl-CoA thioesterase 1)
		ISC2A_MOUSE	P85094	Isoc2a Isoc2	Isochorismatase domain-containing protein 2A
		STAR3_MOUSE	Q61542	Stard3 Es64 Mln64	StAR-related lipid transfer protein 3 (Protein ES 64) (Protein MLN 64) (START domain-containing protein 3) (StARD3)
		LCA5_MOUSE	Q80ST9	Lca5	Lebercilin (Leber congenital amaurosis 5 protein homolog)
		UBP5_MOUSE	P56399	Usp5 Isot	Ubiquitin carboxyl-terminal hydrolase 5 (EC 3.4.19.12) (Deubiquitinating enzyme 5) (Isopeptidase T) (Ubiquitin thioesterase 5) (Ubiquitin-specific-processing protease 5)
		MCA3_MOUSE	Q9D1M4	Eef1e1	Eukaryotic translation elongation factor 1 epsilon-1 (Elongation factor p18) (Multisynthase complex auxiliary component p18)
		RUVB2_MOUSE	Q9WTM5	Ruvbl2	RuvB-like 2 (EC 3.6.4.12) (p47 protein)
		PROSC_MOUSE	Q9Z2Y8	Plpbp Prosc	Pyridoxal phosphate homeostasis protein (PLP homeostasis protein) (Proline synthase co-transcribed bacterial homolog protein) (Pyridoxal phosphate-binding protein)
		PGPI_MOUSE	Q9ESW8	Pgpep1 Pgpi	Pyroglutamyl-peptidase 1 (EC 3.4.19.3) (5-oxoprolyl-peptidase) (Pyroglutamyl aminopeptidase I) (PAP-I) (Pyroglutamyl-peptidase I) (PGP-I) (Pyrrolidone-carboxylate peptidase)
		UBC9_MOUSE	P63280	Ube2i Ubc9 Ubce2i Ubce9	SUMO-conjugating enzyme UBC9 (EC 2.3.2.-) (RING-type E3 SUMO transferase UBC9) (SUMO-protein ligase) (Ubiquitin carrier protein 9) (mUBC9) (Ubiquitin carrier protein I) (Ubiquitin-conjugating enzyme E2 I) (Ubiquitin-protein ligase I)
		ENOB_MOUSE	P21550	Eno3 Eno-3	Beta-enolase (EC 4.2.1.11) (2-phospho-D-glycerate hydro-lyase) (Enolase 3) (Muscle-specific enolase) (MSE) (Skeletal muscle enolase)
		NCKP1_MOUSE	P28660	Nckap1 Hem2 Kiaa0587 Nap1	Nck-associated protein 1 (NAP 1) (Brain protein H19) (MH19) (Membrane-associated protein HEM-2) (p125Nap1)
		KRT85_MOUSE	Q9Z2T6	Krt85 Krt2-18 Krthb5	Keratin, type II cuticular Hb5 (Keratin-85) (K85) (Type II hair keratin Hb5) (Type-II keratin Kb25)
		PURA2_MOUSE	P46664	Adss Adss2	Adenylosuccinate synthetase isozyme 2 (AMPSase 2) (AdSS 2) (EC 6.3.4.4) (Adenylosuccinate synthetase, acidic isozyme) (Adenylosuccinate synthetase, liver isozyme) (L-type adenylosuccinate synthetase) (IMP--aspartate ligase 2)
		FAT4_MOUSE	Q2PZL6	Fat4 Fatj	Protocadherin Fat 4 (FAT tumor suppressor homolog 4) (Fat-like cadherin protein FAT-J)
		TIM13_MOUSE	P62075	Timm13 Tim13a Timm13a	Mitochondrial import inner membrane translocase subunit Tim13
		PSD13_MOUSE	Q9WVJ2	Psmd13	26S proteasome non-ATPase regulatory subunit 13 (26S proteasome regulatory subunit RPN9) (26S proteasome regulatory subunit S11) (26S proteasome regulatory subunit p40.5)
		RUVB1_MOUSE	P60122	Ruvbl1 Tip49 Tip49a	RuvB-like 1 (EC 3.6.4.12) (49 kDa TATA box-binding protein-interacting protein) (49 kDa TBP-interacting protein) (DNA helicase p50) (Pontin 52) (TIP49a)
		THOC2_MOUSE	B1AZI6	Thoc2	THO complex subunit 2 (Tho2)
		RTCB_MOUSE	Q99LF4	Rtcb D10Wsu52e	tRNA-splicing ligase RtcB homolog (EC 6.5.1.3) (Focal adhesion-associated protein) (FAAP)
		PUR8_MOUSE	P54822	Adsl Adl	Adenylosuccinate lyase (ASL) (EC 4.3.2.2) (Adenylosuccinase) (ASase)
		ALG1_MOUSE	Q921Q3	Alg1	Chitobiosyldiphosphodolichol beta-mannosyltransferase (EC 2.4.1.142) (Asparagine-linked glycosylation protein 1 homolog) (Beta-1,4-mannosyltransferase) (GDP-Man:GlcNAc2-PP-dolichol mannosyltransferase) (GDP-mannose-dolichol diphosphochitobiose mannosyltransferase)
		TPM2_MOUSE	P58774	Tpm2 Tpm-2	Tropomyosin beta chain (Beta-tropomyosin) (Tropomyosin-2)
		MYG1_MOUSE	Q9JK81	Myg1	UPF0160 protein MYG1, mitochondrial (Protein Gamm1)
		NIBL1_MOUSE	Q8R1F1	Fam129b	Niban-like protein 1 (Protein FAM129B)
		CHRD_MOUSE	Q9Z0E2	Chrd	Chordin
		NCEH1_MOUSE	Q8BLF1	Nceh1 Aadacl1 Kiaa1363	Neutral cholesterol ester hydrolase 1 (NCEH) (EC 3.1.1.-) (Arylacetamide deacetylase-like 1) (Chlorpyrifos oxon-binding protein) (CPO-BP)
		NAA50_MOUSE	Q6PGB6	Naa50 Mak3 Nat13	N-alpha-acetyltransferase 50 (EC 2.3.1.258) (N-acetyltransferase NAT13) (N-epsilon-acetyltransferase 50) (EC 2.3.1.-) (NatE catalytic subunit)
		K1C17_MOUSE	Q9QWL7	Krt17 Krt1-17	Keratin, type I cytoskeletal 17 (Cytokeratin-17) (CK-17) (Keratin-17) (K17)
		CAPG_MOUSE	P24452	Capg Mbh1	Macrophage-capping protein (Actin regulatory protein CAP-G) (Actin-capping protein GCAP39) (Myc basic motif homolog 1)
		IF4B_MOUSE	Q8BGD9	Eif4b	Eukaryotic translation initiation factor 4B (eIF-4B)
		GRN_MOUSE	P28798	Grn	Granulins (PC cell-derived growth factor) (PCDGF) (Proepithelin) (PEPI) [Cleaved into: Acrogranin (Progranulin); Granulin-1; Granulin-2; Granulin-3; Granulin-4; Granulin-5; Granulin-6; Granulin-7]
		CCD47_MOUSE	Q9D024	Ccdc47 Asp4	Coiled-coil domain-containing protein 47 (Adipocyte-specific protein 4)
		P4HA1_MOUSE	Q60715	P4ha1	Prolyl 4-hydroxylase subunit alpha-1 (4-PH alpha-1) (EC 1.14.11.2) (Procollagen-proline,2-oxoglutarate-4-dioxygenase subunit alpha-1)
		ATS18_MOUSE	Q4VC17	Adamts18	A disintegrin and metalloproteinase with thrombospondin motifs 18 (ADAM-TS 18) (ADAM-TS18) (ADAMTS-18) (EC 3.4.24.-)
		GTPB8_MOUSE	Q9CY28	Gtpbp8	GTP-binding protein 8
		NSF1C_MOUSE	Q9CZ44	Nsfl1c	NSFL1 cofactor p47 (p97 cofactor p47)
		ARP5L_MOUSE	Q9D898	Arpc5l	Actin-related protein 2/3 complex subunit 5-like protein (Arp2/3 complex 16 kDa subunit 2) (ARC16-2)
		ANXA7_MOUSE	Q07076	Anxa7 Anx7	Annexin A7 (Annexin VII) (Annexin-7) (Synexin)
		LONM_MOUSE	Q8CGK3	Lonp1 Prss15	Lon protease homolog, mitochondrial (EC 3.4.21.53) (Lon protease-like protein) (LONP) (Mitochondrial ATP-dependent protease Lon) (Serine protease 15)
		K22E_MOUSE	Q3TTY5	Krt2 K2e Krt2-17 Krt2a	Keratin, type II cytoskeletal 2 epidermal (Cytokeratin-2e) (CK-2e) (Epithelial keratin-2e) (Keratin-2 epidermis) (Keratin-2e) (K2e) (Type-II keratin Kb2)
		CADH2_MOUSE	P15116	Cdh2	Cadherin-2 (Neural cadherin) (N-cadherin) (CD antigen CD325)
		PUF60_MOUSE	Q3UEB3	Puf60	Poly(U)-binding-splicing factor PUF60 (60 kDa poly(U)-binding-splicing factor)
		EXOC7_MOUSE	O35250	Exoc7 Exo70	Exocyst complex component 7 (Exocyst complex component Exo70)
		PTTG_MOUSE	Q8R143	Pttg1ip	Pituitary tumor-transforming gene 1 protein-interacting protein (Pituitary tumor-transforming gene protein-binding factor) (PBF) (PTTG-binding factor)
		STRAP_MOUSE	Q9Z1Z2	Strap Unrip	Serine-threonine kinase receptor-associated protein (UNR-interacting protein)
		ACOT6_MOUSE	Q32Q92	Acot6	Acyl-coenzyme A thioesterase 6 (Acyl-CoA thioesterase 6) (EC 3.1.2.-)
		FBRL_MOUSE	P35550	Fbl	rRNA 2'-O-methyltransferase fibrillarin (EC 2.1.1.-) (Histone-glutamine methyltransferase) (Nucleolar protein 1)
		MIC60_MOUSE	Q8CAQ8	Immt Mic60	MICOS complex subunit Mic60 (Mitochondrial inner membrane protein) (Mitofilin)
		NSUN2_MOUSE	Q1HFZ0	Nsun2 D13Wsu123e Misu	tRNA (cytosine(34)-C(5))-methyltransferase (EC 2.1.1.203) (Myc-induced SUN domain-containing protein) (Misu) (NOL1/NOP2/Sun domain family member 2)
		HECD1_MOUSE	Q69ZR2	Hectd1 Kiaa1131 Opm	E3 ubiquitin-protein ligase HECTD1 (EC 2.3.2.26) (HECT domain-containing protein 1) (HECT-type E3 ubiquitin transferase HECTD1) (Protein open mind)
		GSHB_MOUSE	P51855	Gss	Glutathione synthetase (GSH synthetase) (GSH-S) (EC 6.3.2.3) (Glutathione synthase)
		COPG2_MOUSE	Q9QXK3	Copg2	Coatomer subunit gamma-2 (Gamma-2-coat protein) (Gamma-2-COP)
		UBA6_MOUSE	Q8C7R4	Uba6 Ube1l2	Ubiquitin-like modifier-activating enzyme 6 (Ubiquitin-activating enzyme 6) (EC 6.2.1.45) (Ubiquitin-activating enzyme E1-like protein 2) (E1-L2)
		RAB14_MOUSE	Q91V41	Rab14	Ras-related protein Rab-14
		SYMC_MOUSE	Q68FL6	Mars	Methionine--tRNA ligase, cytoplasmic (EC 6.1.1.10) (Methionyl-tRNA synthetase) (MetRS)
		K1C16_MOUSE	Q9Z2K1	Krt16 Krt1-16	Keratin, type I cytoskeletal 16 (Cytokeratin-16) (CK-16) (Keratin-16) (K16)
		TTL12_MOUSE	Q3UDE2	Ttll12	Tubulin--tyrosine ligase-like protein 12
		BIN1_MOUSE	O08539	Bin1 Amphl Sh3p9	Myc box-dependent-interacting protein 1 (Amphiphysin II) (Amphiphysin-like protein) (Bridging integrator 1) (SH3 domain-containing protein 9)
		SNX2_MOUSE	Q9CWK8	Snx2	Sorting nexin-2
		ASAP2_MOUSE	Q7SIG6	Asap2 Ddef2 Gm1523 Gm592	Arf-GAP with SH3 domain, ANK repeat and PH domain-containing protein 2 (Development and differentiation-enhancing factor 2) (Paxillin-associated protein with ARF GAP activity 3) (PAG3) (Pyk2 C-terminus-associated protein) (PAP)
		CGT_MOUSE	Q64676	Ugt8 Cgt Ugt4 Ugt8a	2-hydroxyacylsphingosine 1-beta-galactosyltransferase (EC 2.4.1.47) (Ceramide UDP-galactosyltransferase) (Cerebroside synthase) (UDP-galactose-ceramide galactosyltransferase)
		CSK21_MOUSE	Q60737	Csnk2a1 Ckiia	Casein kinase II subunit alpha (CK II alpha) (EC 2.7.11.1)
		HXK1_MOUSE	P17710	Hk1	Hexokinase-1 (EC 2.7.1.1) (Hexokinase type I) (HK I) (Hexokinase, tumor isozyme)
		TPD54_MOUSE	Q9CYZ2	Tpd52l2	Tumor protein D54 (Tumor protein D52-like 2)
		FABP5_MOUSE	Q05816	Fabp5 Fabpe Klbp Mal1	Fatty acid-binding protein, epidermal (Epidermal-type fatty acid-binding protein) (E-FABP) (Fatty acid-binding protein 5) (Keratinocyte lipid-binding protein) (Psoriasis-associated fatty acid-binding protein homolog) (PA-FABP)
		DNM1L_MOUSE	Q8K1M6	Dnm1l Drp1	Dynamin-1-like protein (EC 3.6.5.5) (Dynamin family member proline-rich carboxyl-terminal domain less) (Dymple) (Dynamin-related protein 1)
		UBE2K_MOUSE	P61087	Ube2k Hip2	Ubiquitin-conjugating enzyme E2 K (EC 2.3.2.23) (E2 ubiquitin-conjugating enzyme K) (Huntingtin-interacting protein 2) (HIP-2) (Ubiquitin carrier protein) (Ubiquitin-conjugating enzyme E2-25 kDa) (Ubiquitin-conjugating enzyme E2(25K)) (Ubiquitin-conjugating enzyme E2-25K) (Ubiquitin-protein ligase)
		CSK2B_MOUSE	P67871	Csnk2b Ck2n	Casein kinase II subunit beta (CK II beta) (Phosvitin)
		AASD1_MOUSE	Q3THG9	Aarsd1 Alax	Alanyl-tRNA editing protein Aarsd1 (Alanyl-tRNA deacylase alaX) (AlaX) (AlaXp-II) (Alanyl-tRNA synthetase domain-containing protein 1)
		ECHB_MOUSE	Q99JY0	Hadhb	Trifunctional enzyme subunit beta, mitochondrial (TP-beta) [Includes: 3-ketoacyl-CoA thiolase (EC 2.3.1.16) (Acetyl-CoA acyltransferase) (Beta-ketothiolase)]
		ATP5J_MOUSE	P97450	Atp5j	ATP synthase-coupling factor 6, mitochondrial (ATPase subunit F6)
		GPTC4_MOUSE	Q3TFK5	Gpatch4 Gpatc4	G patch domain-containing protein 4
		GPDM_MOUSE	Q64521	Gpd2 Gdm1	Glycerol-3-phosphate dehydrogenase, mitochondrial (GPD-M) (GPDH-M) (EC 1.1.5.3) (Protein TISP38)
		AIMP1_MOUSE	P31230	Aimp1 Emap2 Scye1	Aminoacyl tRNA synthase complex-interacting multifunctional protein 1 (Multisynthase complex auxiliary component p43) [Cleaved into: Endothelial monocyte-activating polypeptide 2 (EMAP-2) (Endothelial monocyte-activating polypeptide II) (EMAP-II) (Small inducible cytokine subfamily E member 1)]
		BIG2_MOUSE	A2A5R2	Arfgef2 Arfgep2 Big2	Brefeldin A-inhibited guanine nucleotide-exchange protein 2 (Brefeldin A-inhibited GEP 2) (ADP-ribosylation factor guanine nucleotide-exchange factor 2)
		CDC73_MOUSE	Q8JZM7	Cdc73	Parafibromin (Cell division cycle protein 73 homolog) (Hyperparathyroidism 2 protein homolog)
		ENSA_MOUSE	P60840	Ensa	Alpha-endosulfine (ARPP-19e)
		H2B1M_MOUSE	P10854	Hist1h2bm	Histone H2B type 1-M (H2B 291B)
		RAB8A_MOUSE	P55258	Rab8a Mel Rab8	Ras-related protein Rab-8A (Oncogene c-mel)
		STX12_MOUSE	Q9ER00	Stx12	Syntaxin-12
		NHRF1_MOUSE	P70441	Slc9a3r1 Nherf Nherf1	Na(+)/H(+) exchange regulatory cofactor NHE-RF1 (NHERF-1) (Ezrin-radixin-moesin-binding phosphoprotein 50) (EBP50) (Regulatory cofactor of Na(+)/H(+) exchanger) (Sodium-hydrogen exchanger regulatory factor 1) (Solute carrier family 9 isoform A3 regulatory factor 1)
		PSMD5_MOUSE	Q8BJY1	Psmd5 Kiaa0072	26S proteasome non-ATPase regulatory subunit 5 (26S protease subunit S5 basic) (26S proteasome subunit S5B)
		PSA3_MOUSE	O70435	Psma3	Proteasome subunit alpha type-3 (EC 3.4.25.1) (Macropain subunit C8) (Multicatalytic endopeptidase complex subunit C8) (Proteasome component C8) (Proteasome subunit K)
		SPRE_MOUSE	Q64105	Spr	Sepiapterin reductase (SPR) (EC 1.1.1.153)
		MBNL1_MOUSE	Q9JKP5	Mbnl1 Exp Mbnl	Muscleblind-like protein 1 (Triplet-expansion RNA-binding protein)
		TIM8A_MOUSE	Q9WVA2	Timm8a1 Ddp1 Tim8a Timm8a	Mitochondrial import inner membrane translocase subunit Tim8 A (Deafness dystonia protein 1 homolog)
		2ABD_MOUSE	Q925E7	Ppp2r2d D7Ertd753e Kiaa1541	Serine/threonine-protein phosphatase 2A 55 kDa regulatory subunit B delta isoform (PP2A subunit B isoform B55-delta) (PP2A subunit B isoform PR55-delta) (PP2A subunit B isoform R2-delta) (PP2A subunit B isoform delta)
		GDIA_MOUSE	P50396	Gdi1 Rabgdia	Rab GDP dissociation inhibitor alpha (Rab GDI alpha) (Guanosine diphosphate dissociation inhibitor 1) (GDI-1)
		SDHB_MOUSE	Q9CQA3	Sdhb	Succinate dehydrogenase [ubiquinone] iron-sulfur subunit, mitochondrial (EC 1.3.5.1) (Iron-sulfur subunit of complex II) (Ip)
		DCTN1_MOUSE	O08788	Dctn1	Dynactin subunit 1 (150 kDa dynein-associated polypeptide) (DAP-150) (DP-150) (p150-glued)
		SC23A_MOUSE	Q01405	Sec23a Sec23 Sec23r	Protein transport protein Sec23A (SEC23-related protein A)
		IF4G2_MOUSE	Q62448	Eif4g2 Nat1	Eukaryotic translation initiation factor 4 gamma 2 (eIF-4-gamma 2) (eIF-4G 2) (eIF4G 2) (Novel APOBEC-1 target 1) (Translation repressor NAT1) (p97)
		FBLN2_MOUSE	P37889	Fbln2	Fibulin-2 (FIBL-2)
		QCR1_MOUSE	Q9CZ13	Uqcrc1	Cytochrome b-c1 complex subunit 1, mitochondrial (Complex III subunit 1) (Core protein I) (Ubiquinol-cytochrome-c reductase complex core protein 1)
3Tg-iAstro	189	VASP_MOUSE	P70460	Vasp	Vasodilator-stimulated phosphoprotein (VASP)
		SRSF7_MOUSE	Q8BL97	Srsf7 Sfrs7	Serine/arginine-rich splicing factor 7 (Splicing factor, arginine/serine-rich 7)
		PGBM_MOUSE	Q05793	Hspg2	Basement membrane-specific heparan sulfate proteoglycan core protein (HSPG) [Cleaved into: Endorepellin; LG3 peptide]
		PRD16_MOUSE	A2A935	Prdm16 Kiaa1675 Mel1	PR domain zinc finger protein 16 (PR domain-containing protein 16) (Transcription factor MEL1) (MDS1/EVI1-like gene 1)
		RRAS_MOUSE	P10833	Rras	Ras-related protein R-Ras (p23)
		CP46A_MOUSE	Q9WVK8	Cyp46a1 Cyp46	Cholesterol 24-hydroxylase (CH24H) (EC 1.14.14.25) (Cytochrome P450 46A1)
		ERH_MOUSE	P84089	Erh	Enhancer of rudimentary homolog (Mer)
		RM12_MOUSE	Q9DB15	Mrpl12 Rpml12	39S ribosomal protein L12, mitochondrial (L12mt) (MRP-L12)
		LDHB_MOUSE	P16125	Ldhb Ldh-2 Ldh2	L-lactate dehydrogenase B chain (LDH-B) (EC 1.1.1.27) (LDH heart subunit) (LDH-H)
		TNPO3_MOUSE	Q6P2B1	Tnpo3	Transportin-3
		PAK3_MOUSE	Q61036	Pak3 Pak-3 Pakb Stk4	Serine/threonine-protein kinase PAK 3 (EC 2.7.11.1) (Beta-PAK) (CDC42/RAC effector kinase PAK-B) (p21-activated kinase 3) (PAK-3)
		FBX41_MOUSE	Q6NS60	Fbxo41 D6Ertd538e Kiaa1940	F-box only protein 41
		TIM44_MOUSE	O35857	Timm44 Mimt44 Tim44	Mitochondrial import inner membrane translocase subunit TIM44
		RAB35_MOUSE	Q6PHN9	Rab35	Ras-related protein Rab-35
		EIF3H_MOUSE	Q91WK2	Eif3h Eif3s3	Eukaryotic translation initiation factor 3 subunit H (eIF3h) (Eukaryotic translation initiation factor 3 subunit 3) (eIF-3-gamma) (eIF3 p40 subunit)
		PPIL1_MOUSE	Q9D0W5	Ppil1	Peptidyl-prolyl cis-trans isomerase-like 1 (PPIase) (EC 5.2.1.8) (Rotamase PPIL1)
		PRAF3_MOUSE	Q8R5J9	Arl6ip5 Aip5 Jwa Pra2 Praf3	PRA1 family protein 3 (ADP-ribosylation factor-like protein 6-interacting protein 5) (ARL-6-interacting protein 5) (Aip-5) (Addicsin) (GTRAP3-18) (Glutamate transporter EAAC1-interacting protein) (Prenylated Rab acceptor protein 2) (Protein JWa)
		SPEE_MOUSE	Q64674	Srm	Spermidine synthase (SPDSY) (EC 2.5.1.16) (Putrescine aminopropyltransferase)
		DDA1_MOUSE	Q9D9Z5	Dda1	DET1- and DDB1-associated protein 1
		CHM4B_MOUSE	Q9D8B3	Chmp4b	Charged multivesicular body protein 4b (Chromatin-modifying protein 4b) (CHMP4b)
		CAZA1_MOUSE	P47753	Capza1 Cappa1	F-actin-capping protein subunit alpha-1 (CapZ alpha-1)
		K2C5_MOUSE	Q922U2	Krt5 Krt2-5	Keratin, type II cytoskeletal 5 (Cytokeratin-5) (CK-5) (Keratin-5) (K5) (Type-II keratin Kb5)
		SCRN1_MOUSE	Q9CZC8	Scrn1 Kiaa0193	Secernin-1
		KLRG1_MOUSE	O88713	Klrg1 Mafa	Killer cell lectin-like receptor subfamily G member 1 (Mast cell function-associated antigen 2F1)
		NU133_MOUSE	Q8R0G9	Nup133	Nuclear pore complex protein Nup133 (133 kDa nucleoporin) (Nucleoporin Nup133)
		NF2L2_MOUSE	Q60795	Nfe2l2 Nrf-2 Nrf2	Nuclear factor erythroid 2-related factor 2 (NF-E2-related factor 2) (NFE2-related factor 2) (Nuclear factor, erythroid derived 2, like 2)
		HNRL1_MOUSE	Q8VDM6	Hnrnpul1 Hnrpul1	Heterogeneous nuclear ribonucleoprotein U-like protein 1
		NDUAA_MOUSE	Q99LC3	Ndufa10	NADH dehydrogenase [ubiquinone] 1 alpha subcomplex subunit 10, mitochondrial (Complex I-42kD) (CI-42kD) (NADH-ubiquinone oxidoreductase 42 kDa subunit)
		SRPRB_MOUSE	P47758	Srprb	Signal recognition particle receptor subunit beta (SR-beta)
		SRSF5_MOUSE	O35326	Srsf5 Hrs Sfrs5	Serine/arginine-rich splicing factor 5 (Delayed-early protein HRS) (Pre-mRNA-splicing factor SRP40) (Splicing factor, arginine/serine-rich 5)
		PELO_MOUSE	Q80X73	Pelo	Protein pelota homolog (EC 3.1.-.-)
		DCA10_MOUSE	A2AKB9	Dcaf10 Wdr32	DDB1- and CUL4-associated factor 10 (WD repeat-containing protein 32)
		DDAH2_MOUSE	Q99LD8	Ddah2	N(G),N(G)-dimethylarginine dimethylaminohydrolase 2 (DDAH-2) (Dimethylarginine dimethylaminohydrolase 2) (EC 3.5.3.18) (DDAHII) (Dimethylargininase-2)
		MYADM_MOUSE	O35682	Myadm Mug	Myeloid-associated differentiation marker (Myeloid up-regulated protein)
		SPTA3_MOUSE	Q9D9T6	Spata3 Tsarg1	Spermatogenesis-associated protein 3 (Testis and spermatogenesis cell-related protein 1) (mTSARG1) (Testis spermatocyte apoptosis-related protein 1)
		SPTB2_MOUSE	Q62261	Sptbn1 Elf Spnb-2 Spnb2 Sptb2	Spectrin beta chain, non-erythrocytic 1 (Beta-II spectrin) (Embryonic liver fodrin) (Fodrin beta chain)
		HBE_MOUSE	P02104	Hbb-y	Hemoglobin subunit epsilon-Y2 (Epsilon-Y2-globin) (Hemoglobin epsilon-Y2 chain)
		ERP44_MOUSE	Q9D1Q6	Erp44 Kiaa0573 Txndc4	Endoplasmic reticulum resident protein 44 (ER protein 44) (ERp44) (Thioredoxin domain-containing protein 4)
		NOMO1_MOUSE	Q6GQT9	Nomo1	Nodal modulator 1
		CH1B2_MOUSE	Q9CQD4	Chmp1b2	Charged multivesicular body protein 1b-2 (Chromatin-modifying protein 1b-2) (CHMP1b-2)
		THY1_MOUSE	P01831	Thy1 Thy-1	Thy-1 membrane glycoprotein (Thy-1 antigen) (CD antigen CD90)
		KIF5C_MOUSE	P28738	Kif5c Nkhc2	Kinesin heavy chain isoform 5C (Kinesin heavy chain neuron-specific 2)
		ITIH2_MOUSE	Q61703	Itih2	Inter-alpha-trypsin inhibitor heavy chain H2 (ITI heavy chain H2) (ITI-HC2) (Inter-alpha-inhibitor heavy chain 2)
		RP1L1_MOUSE	Q8CGM2	Rp1l1 Rp1hl1	Retinitis pigmentosa 1-like 1 protein (Retinitis pigmentosa 1-like protein 1)
		EDEM1_MOUSE	Q925U4	Edem1 Edem	ER degradation-enhancing alpha-mannosidase-like protein 1
		ALRF2_MOUSE	Q9JJW6	Alyref2 Ref2 Refbp2	Aly/REF export factor 2 (Alyref) (RNA and export factor-binding protein 2)
		AHSA1_MOUSE	Q8BK64	Ahsa1	Activator of 90 kDa heat shock protein ATPase homolog 1 (AHA1)
		SF3B6_MOUSE	P59708	Sf3b6 Sf3b14	Splicing factor 3B subunit 6 (Pre-mRNA branch site protein p14) (SF3b 14 kDa subunit)
		ALD1_MOUSE	P21300	Akr1b7 Avdp	Aldose reductase-related protein 1 (EC 1.1.1.21) (Aldehyde reductase) (AR) (Aldo-keto reductase family 1 member B7) (MVDP) (Vas deferens androgen-dependent protein)
		HBA_MOUSE	P01942	Hba Hba-a1	Hemoglobin subunit alpha (Alpha-globin) (Hemoglobin alpha chain)
		ATLA3_MOUSE	Q91YH5	Atl3	Atlastin-3 (EC 3.6.5.-)
		HEMO_MOUSE	Q91X72	Hpx Hpxn	Hemopexin
		TDRD7_MOUSE	Q8K1H1	Tdrd7 Pctaire2bp	Tudor domain-containing protein 7 (PCTAIRE2-binding protein) (Tudor repeat associator with PCTAIRE-2) (Trap)
		NLTP_MOUSE	P32020	Scp2 Scp-2	Non-specific lipid-transfer protein (NSL-TP) (EC 2.3.1.176) (Propanoyl-CoA C-acyltransferase) (SCP-chi) (SCPX) (Sterol carrier protein 2) (SCP-2) (Sterol carrier protein X) (SCP-X)
		NNRE_MOUSE	Q8K4Z3	Naxe Aibp Apoa1bp	NAD(P)H-hydrate epimerase (EC 5.1.99.6) (Apolipoprotein A-I-binding protein) (AI-BP) (NAD(P)HX epimerase)
		TANC2_MOUSE	A2A690	Tanc2 Kiaa1148	Protein TANC2 (Tetratricopeptide repeat, ankyrin repeat and coiled-coil domain-containing protein 2)
		ATRX_MOUSE	Q61687	Atrx Hp1bp2 Xnp	Transcriptional regulator ATRX (EC 3.6.4.12) (ATP-dependent helicase ATRX) (HP1 alpha-interacting protein) (HP1-BP38 protein) (Heterochromatin protein 2) (X-linked nuclear protein)
		LPPR3_MOUSE	Q7TPB0	Plppr3 Kiaa4076 Lppr3 Prg2	Phospholipid phosphatase-related protein type 3 (EC 3.1.3.4) (Lipid phosphate phosphatase-related protein type 3) (Plasticity-related gene 2 protein) (PRG-2)
		FA98A_MOUSE	Q3TJZ6	Fam98a	Protein FAM98A
		OSGEP_MOUSE	Q8BWU5	Osgep	Probable tRNA N6-adenosine threonylcarbamoyltransferase (EC 2.3.1.234) (N6-L-threonylcarbamoyladenine synthase) (t(6)A synthase) (O-sialoglycoprotein endopeptidase) (t(6)A37 threonylcarbamoyladenosine biosynthesis protein Osgep) (tRNA threonylcarbamoyladenosine biosynthesis protein Osgep)
		TSN_MOUSE	Q62348	Tsn	Translin (EC 3.1.-.-) (Component 3 of promoter of RISC) (C3PO) (Testis/brain RNA-binding protein) (TB-RBP)
		IF1AX_MOUSE	Q8BMJ3	Eif1ax Eif1ay	Eukaryotic translation initiation factor 1A, X-chromosomal (eIF-1A X isoform) (Eukaryotic translation initiation factor 4C) (eIF-4C)
		RPGP2_MOUSE	Q5SVL6	Rap1gap2 Garnl4 Kiaa1039 Rap1ga2	Rap1 GTPase-activating protein 2 (Rap1GAP2) (GTPase-activating Rap/Ran-GAP domain-like protein 4)
		PUR4_MOUSE	Q5SUR0	Pfas Kiaa0361	Phosphoribosylformylglycinamidine synthase (FGAM synthase) (FGAMS) (EC 6.3.5.3) (Formylglycinamide ribonucleotide amidotransferase) (FGAR amidotransferase) (FGAR-AT) (Formylglycinamide ribotide amidotransferase)
		JKIP3_MOUSE	Q5DTN8	Jakmip3 Kiaa4091 Necc2	Janus kinase and microtubule-interacting protein 3 (Neuroendocrine long coiled-coil protein 2)
		ACACB_MOUSE	E9Q4Z2	Acacb Acc2 Accb	Acetyl-CoA carboxylase 2 (EC 6.4.1.2) (ACC-beta) [Includes: Biotin carboxylase (EC 6.3.4.14)]
		ACSL5_MOUSE	Q8JZR0	Acsl5 Facl5	Long-chain-fatty-acid--CoA ligase 5 (EC 6.2.1.3) (Long-chain acyl-CoA synthetase 5) (LACS 5)
		DOCK7_MOUSE	Q8R1A4	Dock7 Gm430 Kiaa1771 Mnlt	Dedicator of cytokinesis protein 7 (Protein moonlight)
		RS27_MOUSE	Q6ZWU9	Rps27	40S ribosomal protein S27
		EPC2_MOUSE	Q8C0I4	Epc2	Enhancer of polycomb homolog 2 (EPC-like)
		AFAD_MOUSE	Q9QZQ1	Afdn Af6 Mllt4	Afadin (Afadin adherens junction formation factor) (Protein Af-6)
		DDB1_MOUSE	Q3U1J4	Ddb1	DNA damage-binding protein 1 (DDB p127 subunit) (Damage-specific DNA-binding protein 1) (UV-damaged DNA-binding factor)
		HMOX1_MOUSE	P14901	Hmox1	Heme oxygenase 1 (HO-1) (EC 1.14.14.18) (P32 protein)
		DNLI1_MOUSE	P37913	Lig1 Lig-1	DNA ligase 1 (EC 6.5.1.1) (DNA ligase I) (Polydeoxyribonucleotide synthase [ATP] 1)
		H2B1F_MOUSE	P10853	Hist1h2bf H2b-f; Hist1h2bj H2b-j; Hist1h2bl H2b-l; Hist1h2bn H2b-n	Histone H2B type 1-F/J/L (H2B 291A)
		ING5_MOUSE	Q9D8Y8	Ing5	Inhibitor of growth protein 5
		PPAC_MOUSE	Q9D358	Acp1	Low molecular weight phosphotyrosine protein phosphatase (LMW-PTP) (LMW-PTPase) (EC 3.1.3.48) (Low molecular weight cytosolic acid phosphatase) (EC 3.1.3.2)
		RAGP1_MOUSE	P46061	Rangap1 Fug1	Ran GTPase-activating protein 1 (RanGAP1)
		U2AF1_MOUSE	Q9D883	U2af1	Splicing factor U2AF 35 kDa subunit (U2 auxiliary factor 35 kDa subunit) (U2 snRNP auxiliary factor small subunit)
		FOXG1_MOUSE	Q60987	Foxg1 Fkhl1 Foxg1b Hfhbf1	Forkhead box protein G1 (FoxG1) (Brain factor 1) (BF-1) (BF1) (Forkhead-related protein FKHL1)
		E2AK1_MOUSE	Q9Z2R9	Eif2ak1 Hri	Eukaryotic translation initiation factor 2-alpha kinase 1 (EC 2.7.11.1) (Heme-controlled repressor) (HCR) (Heme-regulated eukaryotic initiation factor eIF-2-alpha kinase) (Heme-regulated inhibitor) (Hemin-sensitive initiation factor 2-alpha kinase)
		AR13A_MOUSE	Q9D416	Arl13a Arl13	ADP-ribosylation factor-like protein 13A
		PLAP_MOUSE	P27612	Plaa Plap	Phospholipase A-2-activating protein (PLA2P) (PLAP)
		AL4A1_MOUSE	Q8CHT0	Aldh4a1	Delta-1-pyrroline-5-carboxylate dehydrogenase, mitochondrial (P5C dehydrogenase) (EC 1.2.1.88) (Aldehyde dehydrogenase family 4 member A1) (L-glutamate gamma-semialdehyde dehydrogenase)
		PALB2_MOUSE	Q3U0P1	Palb2	Partner and localizer of BRCA2
		KCC2D_MOUSE	Q6PHZ2	Camk2d Kiaa4163	Calcium/calmodulin-dependent protein kinase type II subunit delta (CaM kinase II subunit delta) (CaMK-II subunit delta) (EC 2.7.11.17)
		MANS1_MOUSE	Q9CR33	Mansc1	MANSC domain-containing protein 1
		RT06_MOUSE	P58064	Mrps6 Rpms6	28S ribosomal protein S6, mitochondrial (MRP-S6) (S6mt)
		CPNE3_MOUSE	Q8BT60	Cpne3 Kiaa0636	Copine-3 (Copine III)
		CSPG4_MOUSE	Q8VHY0	Cspg4 An2 Kiaa4232 Ng2	Chondroitin sulfate proteoglycan 4 (Chondroitin sulfate proteoglycan NG2) (Proteoglycan AN2)
		AP2B1_MOUSE	Q9DBG3	Ap2b1 Clapb1	AP-2 complex subunit beta (AP105B) (Adaptor protein complex AP-2 subunit beta) (Adaptor-related protein complex 2 subunit beta) (Beta-2-adaptin) (Beta-adaptin) (Clathrin assembly protein complex 2 beta large chain) (Plasma membrane adaptor HA2/AP2 adaptin beta subunit)
		MATN4_MOUSE	O89029	Matn4	Matrilin-4 (MAT-4)
		H2A2B_MOUSE	Q64522	Hist2h2ab	Histone H2A type 2-B (H2a-613A)
		CYFP1_MOUSE	Q7TMB8	Cyfip1 Kiaa0068 Shyc Sra1	Cytoplasmic FMR1-interacting protein 1 (Specifically Rac1-associated protein 1) (Sra-1)
		P3H2_MOUSE	Q8CG71	P3h2 Leprel1	Prolyl 3-hydroxylase 2 (EC 1.14.11.7) (Leprecan-like protein 1)
		TBB4A_MOUSE	Q9D6F9	Tubb4a Tubb4	Tubulin beta-4A chain (Tubulin beta-4 chain)
		SRS10_MOUSE	Q9R0U0	Srsf10 Fusip1 Nssr Sfrs13a Srsf13a	Serine/arginine-rich splicing factor 10 (FUS-interacting serine-arginine-rich protein 1) (Neural-salient serine/arginine-rich protein) (Neural-specific SR protein) (Splicing factor, arginine/serine-rich 13A) (TLS-associated protein with Ser-Arg repeats) (TASR) (TLS-associated protein with SR repeats) (TLS-associated serine-arginine protein) (TLS-associated SR protein)
		MYH11_MOUSE	O08638	Myh11	Myosin-11 (Myosin heavy chain 11) (Myosin heavy chain, smooth muscle isoform) (SMMHC)
		TRFE_MOUSE	Q921I1	Tf Trf	Serotransferrin (Transferrin) (Beta-1 metal-binding globulin) (Siderophilin)
		NAMPT_MOUSE	Q99KQ4	Nampt Pbef1	Nicotinamide phosphoribosyltransferase (NAmPRTase) (Nampt) (EC 2.4.2.12) (Pre-B-cell colony-enhancing factor 1 homolog) (PBEF) (Visfatin)
		TMOD2_MOUSE	Q9JKK7	Tmod2	Tropomodulin-2 (Neuronal tropomodulin) (N-Tmod)
		P53_MOUSE	P02340	Tp53 P53 Trp53	Cellular tumor antigen p53 (Tumor suppressor p53)
		TCRG1_MOUSE	Q8CGF7	Tcerg1 Taf2s	Transcription elongation regulator 1 (Formin-binding protein 28) (FBP 28) (TATA box-binding protein-associated factor 2S) (Transcription factor CA150) (p144)
		SETBP_MOUSE	Q9Z180	Setbp1 Kiaa0437	SET-binding protein (SEB)
		HN1L_MOUSE	Q6PGH2	Jpt2 D17Ertd441e Hn1l	Jupiter microtubule associated homolog 2 (Hematological and neurological expressed 1-like protein) (HN1-like protein)
		SDHA_MOUSE	Q8K2B3	Sdha	Succinate dehydrogenase [ubiquinone] flavoprotein subunit, mitochondrial (EC 1.3.5.1) (Flavoprotein subunit of complex II) (Fp)
		H2A3_MOUSE	Q8BFU2	Hist3h2a	Histone H2A type 3
		LRC47_MOUSE	Q505F5	Lrrc47 Kiaa1185	Leucine-rich repeat-containing protein 47
		PURB_MOUSE	O35295	Purb	Transcriptional activator protein Pur-beta (Purine-rich element-binding protein B) (Vascular actin single-stranded DNA-binding factor 2 p44 component)
		SPTCS_MOUSE	Q3UHA3	Spg11 Kiaa1840	Spatacsin (Spastic paraplegia 11 protein homolog)
		RAVR1_MOUSE	Q9CW46	Raver1 Kiaa1978	Ribonucleoprotein PTB-binding 1 (Protein raver-1)
		RFC2_MOUSE	Q9WUK4	Rfc2	Replication factor C subunit 2 (Activator 1 40 kDa subunit) (A1 40 kDa subunit) (Activator 1 subunit 2) (Replication factor C 40 kDa subunit) (RF-C 40 kDa subunit) (RFC40)
		RU1C_MOUSE	Q62241	Snrpc Snrp1c	U1 small nuclear ribonucleoprotein C (U1 snRNP C) (U1-C) (U1C)
		SPG17_MOUSE	Q5S003	Spag17	Sperm-associated antigen 17 (Projection protein PF6 homolog)
		ACO13_MOUSE	Q9CQR4	Acot13 Them2	Acyl-coenzyme A thioesterase 13 (Acyl-CoA thioesterase 13) (EC 3.1.2.-) (Thioesterase superfamily member 2)
		RGL2_MOUSE	Q61193	Rgl2 Rab2l Rlf	Ral guanine nucleotide dissociation stimulator-like 2 (RalGDS-like 2) (RalGDS-like factor) (Ras-associated protein RAB2L)
		UAP1_MOUSE	Q91YN5	Uap1	UDP-N-acetylhexosamine pyrophosphorylase [Includes: UDP-N-acetylgalactosamine pyrophosphorylase (EC 2.7.7.83); UDP-N-acetylglucosamine pyrophosphorylase (EC 2.7.7.23)]
		NOTC3_MOUSE	Q61982	Notch3	Neurogenic locus notch homolog protein 3 (Notch 3) [Cleaved into: Notch 3 extracellular truncation; Notch 3 intracellular domain]
		H2B1P_MOUSE	Q8CGP2	Hist1h2bp	Histone H2B type 1-P
		NDEL1_MOUSE	Q9ERR1	Ndel1 Nudel	Nuclear distribution protein nudE-like 1 (Protein mNudE-like) (Protein Nudel) (mNudE-L)
		GNAS1_MOUSE	Q6R0H7	Gnas Gnas1	Guanine nucleotide-binding protein G(s) subunit alpha isoforms XLas (Adenylate cyclase-stimulating G alpha protein) (Extra large alphas protein) (XLalphas)
		ENV1_MOUSE	P10404		MLV-related proviral Env polyprotein [Cleaved into: Surface protein (SU); Transmembrane protein (TM)]
		RWDD1_MOUSE	Q9CQK7	Rwdd1 Dfrp2	RWD domain-containing protein 1 (DRG family-regulatory protein 2) (IH1)
		RM46_MOUSE	Q9EQI8	Mrpl46	39S ribosomal protein L46, mitochondrial (L46mt) (MRP-L46)
		2A5E_MOUSE	Q61151	Ppp2r5e Kiaa4006	Serine/threonine-protein phosphatase 2A 56 kDa regulatory subunit epsilon isoform (PP2A B subunit isoform B'-epsilon) (PP2A B subunit isoform B56-epsilon) (PP2A B subunit isoform PR61-epsilon) (PP2A B subunit isoform R5-epsilon)
		AAAS_MOUSE	P58742	Aaas	Aladin (Adracalin)
		LRRF1_MOUSE	Q3UZ39	Lrrfip1 Flap	Leucine-rich repeat flightless-interacting protein 1 (LRR FLII-interacting protein 1) (FLI-LRR-associated protein 1) (Flap-1) (H186 FLAP)
		KTN1_MOUSE	Q61595	Ktn1	Kinectin
		LYAG_MOUSE	P70699	Gaa	Lysosomal alpha-glucosidase (EC 3.2.1.20) (Acid maltase)
		TOM7_MOUSE	Q9D173	Tomm7	Mitochondrial import receptor subunit TOM7 homolog (Translocase of outer membrane 7 kDa subunit homolog)
		AP2A2_MOUSE	P17427	Ap2a2 Adtab	AP-2 complex subunit alpha-2 (100 kDa coated vesicle protein C) (Adaptor protein complex AP-2 subunit alpha-2) (Adaptor-related protein complex 2 subunit alpha-2) (Alpha-adaptin C) (Alpha2-adaptin) (Clathrin assembly protein complex 2 alpha-C large chain) (Plasma membrane adaptor HA2/AP2 adaptin alpha C subunit)
		F120A_MOUSE	Q6A0A9	FAM120A Kiaa0183 Ossa	Constitutive coactivator of PPAR-gamma-like protein 1 (Oxidative stress-associated Src activator) (Protein FAM120A)
		TTLL1_MOUSE	Q91V51	Ttll1	Probable tubulin polyglutamylase TTLL1 (EC 6.-.-.-) (Tubulin polyglutamylase complex subunit 3) (PGs3) (Tubulin--tyrosine ligase-like protein 1) (p49)
		PP14B_MOUSE	Q62084	Ppp1r14b Png	Protein phosphatase 1 regulatory subunit 14B (Phosphatase holoenzyme inhibitor 1) (PHI-1) (Phospholipase C-beta-3 neighbouring gene protein)
		NUP85_MOUSE	Q8R480	Nup85 Pcnt1	Nuclear pore complex protein Nup85 (85 kDa nucleoporin) (FROUNT) (Nucleoporin Nup85) (Pericentrin-1)
		SF3B3_MOUSE	Q921M3	Sf3b3 Kiaa0017	Splicing factor 3B subunit 3 (Pre-mRNA-splicing factor SF3b 130 kDa subunit) (SF3b130) (Spliceosome-associated protein 130) (SAP 130)
		CACB2_MOUSE	Q8CC27	Cacnb2 Cacnlb2	Voltage-dependent L-type calcium channel subunit beta-2 (CAB2) (Calcium channel voltage-dependent subunit beta 2)
		DGLA_MOUSE	Q6WQJ1	Dagla Kiaa0659 Nsddr	Sn1-specific diacylglycerol lipase alpha (DGL-alpha) (EC 3.1.1.-) (Neural stem cell-derived dendrite regulator)
		NDUA8_MOUSE	Q9DCJ5	Ndufa8	NADH dehydrogenase [ubiquinone] 1 alpha subcomplex subunit 8 (Complex I-19kD) (CI-19kD) (Complex I-PGIV) (CI-PGIV) (NADH-ubiquinone oxidoreductase 19 kDa subunit)
		PSMD6_MOUSE	Q99JI4	Psmd6	26S proteasome non-ATPase regulatory subunit 6 (26S proteasome regulatory subunit RPN7) (26S proteasome regulatory subunit S10) (p42A)
		LENG9_MOUSE	Q8BTN6	Leng9	Leukocyte receptor cluster member 9
		CE170_MOUSE	Q6A065	Cep170 Kiaa0470	Centrosomal protein of 170 kDa (Cep170)
		PNO1_MOUSE	Q9CPS7	Pno1	RNA-binding protein PNO1
		SRBS2_MOUSE	Q3UTJ2	Sorbs2 Argbp2 Kiaa0777	Sorbin and SH3 domain-containing protein 2 (Arg-binding protein 2) (ArgBP2) (Arg/Abl-interacting protein 2)
		NUP50_MOUSE	Q9JIH2	Nup50 Npap60	Nuclear pore complex protein Nup50 (50 kDa nucleoporin) (Nuclear pore-associated protein 60 kDa-like) (Nucleoporin Nup50)
		RB11A_MOUSE	P62492	Rab11a Rab11	Ras-related protein Rab-11A (Rab-11)
		CD9_MOUSE	P40240	Cd9	CD9 antigen (CD antigen CD9)
		CYFP2_MOUSE	Q5SQX6	Cyfip2 Kiaa1168 Pir121	Cytoplasmic FMR1-interacting protein 2 (p53-inducible protein 121)
		ROBO4_MOUSE	Q8C310	Robo4	Roundabout homolog 4
		SAP3_MOUSE	Q60648	Gm2a	Ganglioside GM2 activator (Cerebroside sulfate activator protein) (GM2-AP) (Sphingolipid activator protein 3) (SAP-3)
		CHCH2_MOUSE	Q9D1L0	Chchd2	Coiled-coil-helix-coiled-coil-helix domain-containing protein 2
		LIMS1_MOUSE	Q99JW4	Lims1 Pinch1	LIM and senescent cell antigen-like-containing domain protein 1 (Particularly interesting new Cys-His protein 1) (PINCH-1)
		EI3JB_MOUSE	Q66JS6	Eif3j2 Eif3s1-2 Gm9781	Eukaryotic translation initiation factor 3 subunit J-B (eIF3j-B) (Eukaryotic translation initiation factor 3 subunit 1-B) (eIF-3-alpha-B) (eIF3 p35)
		H2B1C_MOUSE	Q6ZWY9	Hist1h2bc; Hist1h2be; Hist1h2bg	Histone H2B type 1-C/E/G
		CD4_MOUSE	P06332	Cd4	T-cell surface glycoprotein CD4 (T-cell differentiation antigen L3T4) (T-cell surface antigen T4/Leu-3) (CD antigen CD4)
		RSMB_MOUSE	P27048	Snrpb	Small nuclear ribonucleoprotein-associated protein B (snRNP-B) (snRPB) (Sm protein B) (Sm-B) (SmB)
		ACOT9_MOUSE	Q9R0X4	Acot9 Acate2	Acyl-coenzyme A thioesterase 9, mitochondrial (Acyl-CoA thioesterase 9) (EC 3.1.2.-) (Acyl coenzyme A thioester hydrolase 2) (MTE-2) (Acyl-CoA thioester hydrolase 9) (Mitochondrial 48 kDa acyl-CoA thioester hydrolase 1) (Mt-ACT48.1) (Protein U8) (p48)
		VDAC1_MOUSE	Q60932	Vdac1 Vdac5	Voltage-dependent anion-selective channel protein 1 (VDAC-1) (mVDAC1) (Outer mitochondrial membrane protein porin 1) (Plasmalemmal porin) (Voltage-dependent anion-selective channel protein 5) (VDAC-5) (mVDAC5)
		IRGM1_MOUSE	Q60766	Irgm1 Ifi1 Iigp3 Irgm	Immunity-related GTPase family M protein 1 (EC 3.6.5.-) (Interferon-inducible GTPase 3) (Interferon-inducible protein 1) (LPS-stimulated RAW 264.7 macrophage protein 47) (LRG-47)
		SRP54_MOUSE	P14576	Srp54	Signal recognition particle 54 kDa protein (SRP54)
		PHF5A_MOUSE	P83870	Phf5a	PHD finger-like domain-containing protein 5A (PHD finger-like domain protein 5A) (Splicing factor 3B-associated 14 kDa protein) (SF3b14b)
		CD027_MOUSE	Q8CFE2	Hpf1	Histone PARylation factor 1
		ENY2_MOUSE	Q9JIX0	Eny2	Transcription and mRNA export factor ENY2 (Enhancer of yellow 2 transcription factor homolog)
		ARMT1_MOUSE	A6H630	Armt1	Protein-glutamate O-methyltransferase (EC 2.1.1.-) (Acidic residue methyltransferase 1)
		C1RL_MOUSE	Q3UZ09	C1rl C1rlp	Complement C1r subcomponent-like protein (C1r-LP) (C1r-like protein) (EC 3.4.21.-)
		E2AK2_MOUSE	Q03963	Eif2ak2 Pkr Prkr Tik	Interferon-induced, double-stranded RNA-activated protein kinase (EC 2.7.11.1) (Eukaryotic translation initiation factor 2-alpha kinase 2) (eIF-2A protein kinase 2) (Interferon-inducible RNA-dependent protein kinase) (P1/eIF-2A protein kinase) (Protein kinase RNA-activated) (PKR) (Protein kinase R) (Serine/threonine-protein kinase TIK) (Tyrosine-protein kinase EIF2AK2) (EC 2.7.10.2) (p68 kinase)
		ECHP_MOUSE	Q9DBM2	Ehhadh	Peroxisomal bifunctional enzyme (PBE) (PBFE) [Includes: Enoyl-CoA hydratase/3,2-trans-enoyl-CoA isomerase (EC 4.2.1.17) (EC 5.3.3.8); 3-hydroxyacyl-CoA dehydrogenase (EC 1.1.1.35)]
		COX5B_MOUSE	P19536	Cox5b	Cytochrome c oxidase subunit 5B, mitochondrial (Cytochrome c oxidase polypeptide Vb)
		THOP1_MOUSE	Q8C1A5	Thop1	Thimet oligopeptidase (EC 3.4.24.15)
		KIF1C_MOUSE	O35071	Kif1c	Kinesin-like protein KIF1C
		FSTL1_MOUSE	Q62356	Fstl1 Frp Fstl Tsc36	Follistatin-related protein 1 (Follistatin-like protein 1) (TGF-beta-inducible protein TSC-36)
		NDUS8_MOUSE	Q8K3J1	Ndufs8	NADH dehydrogenase [ubiquinone] iron-sulfur protein 8, mitochondrial (EC 1.6.5.3) (EC 1.6.99.3) (Complex I-23kD) (CI-23kD) (NADH-ubiquinone oxidoreductase 23 kDa subunit)
		CYR61_MOUSE	P18406	Cyr61 Ccn1 Igfbp10	Protein CYR61 (3CH61) (CCN family member 1) (Cysteine-rich angiogenic inducer 61) (Insulin-like growth factor-binding protein 10) (IBP-10) (IGF-binding protein 10) (IGFBP-10)
		DNJA1_MOUSE	P63037	Dnaja1 Dnaj2 Hsj2 Hspf4	DnaJ homolog subfamily A member 1 (DnaJ protein homolog 2) (Heat shock 40 kDa protein 4) (Heat shock protein J2) (HSJ-2)
		RALY_MOUSE	Q64012	Raly Merc	RNA-binding protein Raly (Maternally-expressed hnRNP C-related protein) (hnRNP associated with lethal yellow protein)
		THIM_MOUSE	Q8BWT1	Acaa2	3-ketoacyl-CoA thiolase, mitochondrial (EC 2.3.1.16) (Acetyl-CoA acyltransferase) (Beta-ketothiolase) (Mitochondrial 3-oxoacyl-CoA thiolase)
		ZO2_MOUSE	Q9Z0U1	Tjp2 Zo2	Tight junction protein ZO-2 (Tight junction protein 2) (Zona occludens protein 2) (Zonula occludens protein 2)
		PRAF2_MOUSE	Q9JIG8	Praf2 DXImx39e	PRA1 family protein 2
		ATAD3_MOUSE	Q925I1	Atad3 Atad3a Kiaa1273	ATPase family AAA domain-containing protein 3 (AAA-ATPase TOB3)
		RUXG_MOUSE	P62309	Snrpg	Small nuclear ribonucleoprotein G (snRNP-G) (Sm protein G) (Sm-G) (SmG)
		NAA20_MOUSE	P61600	Naa20 Nat5	N-alpha-acetyltransferase 20 (EC 2.3.1.254) (Methionine N-acetyltransferase) (N-acetyltransferase 5) (N-terminal acetyltransferase B complex catalytic subunit NAA20) (N-terminal acetyltransferase B complex catalytic subunit NAT5) (NatB complex subunit NAT5) (NatB catalytic subunit)
		IMA3_MOUSE	O35343	Kpna4 Qip1	Importin subunit alpha-3 (Importin alpha Q1) (Qip1) (Karyopherin subunit alpha-4)
		RED1_MOUSE	Q91ZS8	Adarb1 Adar2 Red1	Double-stranded RNA-specific editase 1 (EC 3.5.4.37) (RNA-editing deaminase 1) (RNA-editing enzyme 1) (dsRNA adenosine deaminase)
		DNJA2_MOUSE	Q9QYJ0	Dnaja2	DnaJ homolog subfamily A member 2 (mDj3)
		ITAV_MOUSE	P43406	Itgav	Integrin alpha-V (Vitronectin receptor subunit alpha) (CD antigen CD51) [Cleaved into: Integrin alpha-V heavy chain; Integrin alpha-V light chain]
		CMC1_MOUSE	Q8BH59	Slc25a12 Aralar1	Calcium-binding mitochondrial carrier protein Aralar1 (Mitochondrial aspartate glutamate carrier 1) (Solute carrier family 25 member 12)
		ARL1_MOUSE	P61211	Arl1	ADP-ribosylation factor-like protein 1
		S10AD_MOUSE	P97352	S100a13	Protein S100-A13 (S100 calcium-binding protein A13)
		EI3JA_MOUSE	Q3UGC7	Eif3j1 Eif3s1-1	Eukaryotic translation initiation factor 3 subunit J-A (eIF3j-A) (Eukaryotic translation initiation factor 3 subunit 1-A) (eIF-3-alpha-A) (eIF3 p35)
