# Supplementary material for: Gene expression, proteome and calcium signaling alterations in immortalized hippocampal astrocytes from an Alzheimer’s disease mouse model
Source: Cell Death Dis. 2019 Jan 10;10(1):24. doi: 10.1038/s41419-018-1264-8 (PMC6328590; doi:10.1038/s41419-018-1264-8)
Supplement: Supplementary file 3 — Supplementary Table 2A [file 41419_2018_1264_MOESM3_ESM.xlsx]

## Sheet: Supplementary Table 2A
Proteins common between our dataset and that of Hanrieder et al., 2011
Row	Prefix Entry Name	iAstro Entry Name	iAstro Primary AC	Hanrieder Entry Name	Hanrieder Primary AC
1	ACBP	ACBP_MOUSE	P31786	ACBP_RAT	P11030
2	ACTA	ACTA_MOUSE	P62737	ACTA_RAT	P62738
3	ARF4	ARF4_MOUSE	P61750	ARF4_RAT	P61751
4	ARF5	ARF5_MOUSE	P84084	ARF5_RAT	P84083
5	ARL3	ARL3_MOUSE	Q9WUL7	ARL3_RAT	P37996
6	ARPC5	ARPC5_MOUSE	Q9CPW4	ARPC5_RAT	Q4KLF8
7	ATIF1	ATIF1_MOUSE	O35143	ATIF1_RAT	Q03344
8	ATPB	ATPB_MOUSE	P56480	ATPB_RAT	P10719
9	ATPD	ATPD_MOUSE	Q9D3D9	ATPD_RAT	P35434
10	B2MG	B2MG_MOUSE	P01887	B2MG_RAT	P07151
11	CALM	CALM_MOUSE	P0DP26	CALM_RAT	P0DP30
12	CALR	CALR_MOUSE	P14211	CALR_RAT	P18418
13	CH10	CH10_MOUSE	Q64433	CH10_RAT	P26772
14	COX41	COX41_MOUSE	P19783	COX41_RAT	P10888
15	COX5A	COX5A_MOUSE	P12787	COX5A_RAT	P11240
16	CYC	CYC_MOUSE	P62897	CYC_RAT	P62898
17	CYTB	CYTB_MOUSE	Q62426	CYTB_RAT	P01041
18	DLRB1	DLRB1_MOUSE	P62627	DLRB1_RAT	P62628
19	DYL1	DYL1_MOUSE	P63168	DYL1_RAT	P63170
20	ETFA	ETFA_MOUSE	Q99LC5	ETFA_RAT	P13803
21	FABP5	FABP5_MOUSE	Q05816	FABP5_RAT	P55053
22	FIS1	FIS1_MOUSE	Q9CQ92	FIS1_RAT	P84817
23	FKB1A	FKB1A_MOUSE	P26883	FKB1A_RAT	Q62658
24	GLRX1	GLRX1_MOUSE	Q9QUH0	GLRX1_RAT	Q9ESH6
25	GRN	GRN_MOUSE	P28798	GRN_RAT	P23785
26	BIP	BIP_MOUSE (GRP78)	P20029	BIP_RAT	P06761
27	H2AZ	H2AZ_MOUSE	P0C0S6	H2AZ_RAT	P0C0S7
28	H31	H31_MOUSE	P68433	H31_RAT	Q6LED0
29	H33	H33_MOUSE	P84244	H33_RAT	P84245
30	H4	H4_MOUSE	P62806	H4_RAT	P62804
31	HNRPD	HNRPD_MOUSE	Q60668	HNRPD_RAT	Q9JJ54
32	KPYM	KPYM_MOUSE	P52480	KPYM_RAT	P11980
33	LEG1	LEG1_MOUSE	P16045	LEG1_RAT	P11762
34	MIF	MIF_MOUSE	P34884	MIF_RAT	P30904
35	MTPN	MTPN_MOUSE	P62774	MTPN_RAT	P62775
36	MYL6	MYL6_MOUSE	Q60605	MYL6_RAT	Q64119
37	NDKA	NDKA_MOUSE	P15532	NDKA_RAT	Q05982
38	NDKB	NDKB_MOUSE	Q01768	NDKB_RAT	P19804
39	NH2L1	NH2L1_MOUSE	Q9D0T1	NH2L1_RAT	P55770
40	NTF2	NTF2_MOUSE	P61971	NTF2_RAT	P61972
41	PDIA6	PDIA6_MOUSE	Q922R8	PDIA6_RAT	Q63081
42	PEA15	PEA15_MOUSE	Q62048	PEA15_RAT	Q5U318
43	PPIA	PPIA_MOUSE	P17742	PPIA_RAT	P10111
44	PPIB	PPIB_MOUSE	P24369	PPIB_RAT	P24368
45	PRDX5	PRDX5_MOUSE	P99029	PRDX5_RAT	Q9R063
46	PROF1	PROF1_MOUSE	P62962	PROF1_RAT	P62963
47	PTMS	PTMS_MOUSE	Q9D0J8	PTMS_RAT	P04550
48	RL22	RL22_MOUSE	P67984	RL22_RAT	P47198
49	RL23	RL23_MOUSE	P62830	RL23_RAT	P62832
50	RL27	RL27_MOUSE	P61358	RL27_RAT	P61354
51	RL30	RL30_MOUSE	P62889	RL30_RAT	P62890
52	RL38	RL38_MOUSE	Q9JJI8	RL38_RAT	P63174
53	RLA2	RLA2_MOUSE	P99027	RLA2_RAT	P02401
54	RS12	RS12_MOUSE	P63323	RS12_RAT	P63324
55	RS13	RS13_MOUSE	P62301	RS13_RAT	P62278
56	RS14	RS14_MOUSE	P62264	RS14_RAT	P13471
57	RS15A	RS15A_MOUSE	P62245	RS15A_RAT	P62246
58	RS16	RS16_MOUSE	P14131	RS16_RAT	P62250
59	RS17	RS17_MOUSE	P63276	RS17_RAT	P04644
60	RS18	RS18_MOUSE	P62270	RS18_RAT	P62271
61	RS19	RS19_MOUSE	Q9CZX8	RS19_RAT	P17074
62	RS20	RS20_MOUSE	P60867	RS20_RAT	P60868
63	RS21	RS21_MOUSE	Q9CQR2	RS21_RAT	P05765
64	RS25	RS25_MOUSE	P62852	RS25_RAT	P62853
65	RS26	RS26_MOUSE	P62855	RS26_RAT	P62856
66	RS27L	RS27L_MOUSE	Q6ZWY3	RS27L_RAT	P24051
67	RS28	RS28_MOUSE	P62858	RS28_RAT	P62859
68	RS29	RS29_MOUSE	P62274	RS29_RAT	P62275
69	RS30	RS30_MOUSE	P62862	RS30_RAT	P62864
70	S10AA	S10AA_MOUSE	P08207	S10AA_RAT	P05943
71	S10AB	S10AB_MOUSE	P50543	S10AB_RAT	Q6B345
72	SAP	SAP_MOUSE	Q61207	SAP_RAT	P10960
73	SODC	SODC_MOUSE	P08228	SODC_RAT	P07632
74	SSRD	SSRD_MOUSE	Q62186	SSRD_RAT	Q07984
75	SUMO2	SUMO2_MOUSE	P61957	SUMO2_RAT	P61959
76	TBB2A	TBB2A_MOUSE	Q7TMM9	TBB2A_RAT	P85108
77	THIO	THIO_MOUSE	P10639	THIO_RAT	P11232
78	TIM13	TIM13_MOUSE	P62075	TIM13_RAT	P62076
79	TPIS	TPIS_MOUSE	P17751	TPIS_RAT	P48500
80	TXD12	TXD12_MOUSE	Q9CQU0	TXD12_RAT	Q498E0
81	TYB4	TYB4_MOUSE	P20065	TYB4_RAT	P62329
82	UBE2N	UBE2N_MOUSE	P61089	UBE2N_RAT	Q9EQX9
83	RS27A	RS27A_MOUSE	P62983	RS27A_RAT	P62982
84	VDAC2	VDAC2_MOUSE	Q60930	VDAC2_RAT	P81155
