# Supplementary material for: Gene expression, proteome and calcium signaling alterations in immortalized hippocampal astrocytes from an Alzheimer’s disease mouse model
Source: Cell Death Dis. 2019 Jan 10;10(1):24. doi: 10.1038/s41419-018-1264-8 (PMC6328590; doi:10.1038/s41419-018-1264-8)
Supplement: Supplementary file 4 — Supplementary Table 2B [file 41419_2018_1264_MOESM4_ESM.xlsx]

## Sheet: Supplementary Table 2B
Proteins common between our dataset and that of Yang et al., 2005
Row	Entry Name	Accession no. (AC)	Protein Name	Length	Mass (Da)
1	PRDX1_MOUSE	P35700	Peroxiredoxin-1 (EC 1.11.1.15) (Macrophage 23 kDa stress protein) (Osteoblast-specific factor 3) (OSF-3) (Thioredoxin peroxidase 2) (Thioredoxin-dependent peroxide reductase 2)	199	22176
2	PRDX3_MOUSE	P20108	Thioredoxin-dependent peroxide reductase, mitochondrial (EC 1.11.1.15) (Antioxidant protein 1) (AOP-1) (PRX III) (Perioredoxin-3) (Protein MER5)	257	28127
3	PRDX6_MOUSE	O08709	Peroxiredoxin-6 (EC 1.11.1.15) (1-Cys peroxiredoxin) (1-Cys PRX) (Acidic calcium-independent phospholipase A2) (aiPLA2) (EC 3.1.1.4) (Antioxidant protein 2) (Non-selenium glutathione peroxidase) (NSGPx)	224	24871
4	GLRX3_MOUSE	Q9CQM9	Glutaredoxin-3 (PKC-interacting cousin of thioredoxin) (PICOT) (PKC-theta-interacting protein) (PKCq-interacting protein) (Thioredoxin-like protein 2)	337	37778
5	SODC_MOUSE	P08228	Superoxide dismutase [Cu-Zn] (EC 1.15.1.1)	154	15943
6	GSTO1_MOUSE	O09131	Glutathione S-transferase omega-1 (GSTO-1) (EC 2.5.1.18) (Glutathione S-transferase omega 1-1) (GSTO 1-1) (Glutathione-dependent dehydroascorbate reductase) (EC 1.8.5.1) (Monomethylarsonic acid reductase) (MMA(V) reductase) (EC 1.20.4.2) (S-(Phenacyl)glutathione reductase) (SPG-R) (p28)	240	27498
7	GSTM1_MOUSE	P10649	Glutathione S-transferase Mu 1 (EC 2.5.1.18) (GST 1-1) (GST class-mu 1) (Glutathione S-transferase GT8.7) (pmGT10)	218	25970
8	TCPA_MOUSE	P11983	T-complex protein 1 subunit alpha (TCP-1-alpha) (CCT-alpha) (Tailless complex polypeptide 1A) (TCP-1-A) (Tailless complex polypeptide 1B) (TCP-1-B)	556	60449
9	TCPE_MOUSE	P80316	T-complex protein 1 subunit epsilon (TCP-1-epsilon) (CCT-epsilon)	541	59624
10	TCPG_MOUSE	P80318	T-complex protein 1 subunit gamma (TCP-1-gamma) (CCT-gamma) (Matricin) (mTRiC-P5)	545	60630
11	CH60_MOUSE	P63038	60 kDa heat shock protein, mitochondrial (EC 3.6.4.9) (60 kDa chaperonin) (Chaperonin 60) (CPN60) (HSP-65) (Heat shock protein 60) (HSP-60) (Hsp60) (Mitochondrial matrix protein P1)	573	60955
12	HS90A_MOUSE	P07901	Heat shock protein HSP 90-alpha (Heat shock 86 kDa) (HSP 86) (HSP86) (Tumor-specific transplantation 86 kDa antigen) (TSTA)	733	84788
13	HSP7C_MOUSE	P63017	Heat shock cognate 71 kDa protein (Heat shock 70 kDa protein 8)	646	70871
14	GRP75_MOUSE	P38647	Stress-70 protein, mitochondrial (75 kDa glucose-regulated protein) (GRP-75) (Heat shock 70 kDa protein 9) (Mortalin) (Peptide-binding protein 74) (PBP74) (p66 MOT)	679	73461
15	BIP_MOUSE (GRP78)	P20029	Endoplasmic reticulum chaperone BiP (EC 3.6.4.10) (78 kDa glucose-regulated protein) (GRP-78) (Binding-immunoglobulin protein) (BiP) (Heat shock protein 70 family protein 5) (HSP70 family protein 5) (Heat shock protein family A member 5) (Immunoglobulin heavy chain-binding protein)	655	72422
16	PDIA3_MOUSE	P27773	Protein disulfide-isomerase A3 (EC 5.3.4.1) (58 kDa glucose-regulated protein) (58 kDa microsomal protein) (p58) (Disulfide isomerase ER-60) (Endoplasmic reticulum resident protein 57) (ER protein 57) (ERp57) (Endoplasmic reticulum resident protein 60) (ER protein 60) (ERp60)	505	56678
17	STIP1_MOUSE	Q60864	Stress-induced-phosphoprotein 1 (STI1) (mSTI1) (Hsc70/Hsp90-organizing protein) (Hop)	543	62582
18	PDIA1_MOUSE	P09103	Protein disulfide-isomerase (PDI) (EC 5.3.4.1) (Cellular thyroid hormone-binding protein) (Endoplasmic reticulum resident protein 59) (ER protein 59) (ERp59) (Prolyl 4-hydroxylase subunit beta) (p55)	509	57058
19	CALR_MOUSE	P14211	Calreticulin (CRP55) (Calregulin) (Endoplasmic reticulum resident protein 60) (ERp60) (HACBP)	416	47995
20	PPIA_MOUSE	P17742	Peptidyl-prolyl cis-trans isomerase A (PPIase A) (EC 5.2.1.8) (Cyclophilin A) (Cyclosporin A-binding protein) (Rotamase A) (SP18) [Cleaved into: Peptidyl-prolyl cis-trans isomerase A, N-terminally processed]	164	17971
21	TBA1A_MOUSE	P68369	Tubulin alpha-1A chain (Alpha-tubulin 1) (Alpha-tubulin isotype M-alpha-1) (Tubulin alpha-1 chain) [Cleaved into: Detyrosinated tubulin alpha-1A chain]	451	50136
22	TBB2A_MOUSE	Q7TMM9	Tubulin beta-2A chain	445	49907
23	TBB2B_MOUSE	Q9CWF2	Tubulin beta-2B chain	445	49953
24	ACTB_MOUSE	P60710	Actin, cytoplasmic 1 (Beta-actin) [Cleaved into: Actin, cytoplasmic 1, N-terminally processed]	375	41737
25	ACTG_MOUSE	P63260	Actin, cytoplasmic 2 (Gamma-actin) [Cleaved into: Actin, cytoplasmic 2, N-terminally processed]	375	41793
26	ARP3_MOUSE	Q99JY9	Actin-related protein 3 (Actin-like protein 3)	418	47357
27	WDR1_MOUSE	O88342	WD repeat-containing protein 1 (Actin-interacting protein 1) (AIP1)	606	66407
28	EZRI_MOUSE	P26040	Ezrin (Cytovillin) (Villin-2) (p81)	586	69407
29	MOES_MOUSE	P26041	Moesin (Membrane-organizing extension spike protein)	577	67767
30	PROF1_MOUSE	P62962	Profilin-1 (Profilin I)	140	14957
31	TAGL_MOUSE	P37804	Transgelin (Actin-associated protein p27) (Smooth muscle protein 22-alpha) (SM22-alpha)	201	22576
32	TAGL2_MOUSE	Q9WVA4	Transgelin-2 (SM22-beta)	199	22395
33	ACTZ_MOUSE	P61164	Alpha-centractin (Centractin) (ARP1) (Actin-RPV) (Centrosome-associated actin homolog)	376	42614
34	DEST_MOUSE	Q9R0P5	Destrin (Actin-depolymerizing factor) (ADF) (Sid 23)	165	18522
35	GELS_MOUSE	P13020	Gelsolin (Actin-depolymerizing factor) (ADF) (Brevin)	780	85942
36	ACTN1_MOUSE	Q7TPR4	Alpha-actinin-1 (Alpha-actinin cytoskeletal isoform) (F-actin cross-linking protein) (Non-muscle alpha-actinin-1)	892	103068
37	ACTN4_MOUSE	P57780	Alpha-actinin-4 (Non-muscle alpha-actinin 4)	912	104977
38	ACTY_MOUSE	Q8R5C5	Beta-centractin (Actin-related protein 1B) (ARP1B)	376	42281
39	FSCN1_MOUSE	Q61553	Fascin (Singed-like protein)	493	54508
40	VINC_MOUSE	Q64727	Vinculin (Metavinculin)	1066	116717
41	FLNA_MOUSE	Q8BTM8	Filamin-A (FLN-A) (Actin-binding protein 280) (ABP-280) (Alpha-filamin) (Endothelial actin-binding protein) (Filamin-1) (Non-muscle filamin)	2647	281222
42	VIME_MOUSE	P20152	Vimentin	466	53688
43	RADI_MOUSE	P26043	Radixin (ESP10)	583	68543
44	SPTN1_MOUSE	P16546	Spectrin alpha chain, non-erythrocytic 1 (Alpha-II spectrin) (Fodrin alpha chain)	2472	284597
45	COTL1_MOUSE	Q9CQI6	Coactosin-like protein	142	15944
46	MYH9_MOUSE	Q8VDD5	Myosin-9 (Cellular myosin heavy chain, type A) (Myosin heavy chain 9) (Myosin heavy chain, non-muscle IIa) (Non-muscle myosin heavy chain A) (NMMHC-A) (Non-muscle myosin heavy chain IIa) (NMMHC II-a) (NMMHC-IIA)	1960	226372
47	RTCB_MOUSE	Q99LF4	tRNA-splicing ligase RtcB homolog (EC 6.5.1.3) (Focal adhesion-associated protein) (FAAP)	505	55249
48	ALDOA_MOUSE	P05064	Fructose-bisphosphate aldolase A (EC 4.1.2.13) (Aldolase 1) (Muscle-type aldolase)	364	39356
49	ENOA_MOUSE	P17182	Alpha-enolase (EC 4.2.1.11) (2-phospho-D-glycerate hydro-lyase) (Enolase 1) (Non-neural enolase) (NNE)	434	47141
50	ATPA_MOUSE	Q03265	ATP synthase subunit alpha, mitochondrial	553	59753
51	ATPB_MOUSE	P56480	ATP synthase subunit beta, mitochondrial (EC 3.6.3.14)	529	56300
52	ATP5H_MOUSE	Q9DCX2	ATP synthase subunit d, mitochondrial (ATPase subunit d)	161	18749
53	LDHA_MOUSE	P06151	L-lactate dehydrogenase A chain (LDH-A) (EC 1.1.1.27) (LDH muscle subunit) (LDH-M)	332	36499
54	MDHC_MOUSE	P14152	Malate dehydrogenase, cytoplasmic (EC 1.1.1.37) (Cytosolic malate dehydrogenase)	334	36511
55	MDHM_MOUSE	P08249	Malate dehydrogenase, mitochondrial (EC 1.1.1.37)	338	35611
56	MAOM_MOUSE	Q99KE1	NAD-dependent malic enzyme, mitochondrial (NAD-ME) (EC 1.1.1.38) (Malic enzyme 2)	589	65799
57	GPDM_MOUSE	Q64521	Glycerol-3-phosphate dehydrogenase, mitochondrial (GPD-M) (GPDH-M) (EC 1.1.5.3) (Protein TISP38)	727	80954
58	ALDH2_MOUSE	P47738	Aldehyde dehydrogenase, mitochondrial (EC 1.2.1.3) (AHD-M1) (ALDH class 2) (ALDH-E2) (ALDHI)	519	56538
59	IDHP_MOUSE	P54071	Isocitrate dehydrogenase [NADP], mitochondrial (IDH) (EC 1.1.1.42) (ICD-M) (IDP) (NADP(+)-specific ICDH) (Oxalosuccinate decarboxylase)	452	50906
60	IDH3A_MOUSE	Q9D6R2	Isocitrate dehydrogenase [NAD] subunit alpha, mitochondrial (EC 1.1.1.41) (Isocitric dehydrogenase subunit alpha) (NAD(+)-specific ICDH subunit alpha)	366	39639
61	G6PD1_MOUSE	Q00612	Glucose-6-phosphate 1-dehydrogenase X (G6PD) (EC 1.1.1.49)	515	59263
62	DHE3_MOUSE	P26443	Glutamate dehydrogenase 1, mitochondrial (GDH 1) (EC 1.4.1.3)	558	61337
63	SERA_MOUSE	Q61753	D-3-phosphoglycerate dehydrogenase (3-PGDH) (EC 1.1.1.95) (A10)	533	56586
64	DLDH_MOUSE	O08749	Dihydrolipoyl dehydrogenase, mitochondrial (EC 1.8.1.4) (Dihydrolipoamide dehydrogenase)	509	54272
65	KCRB_MOUSE	Q04447	Creatine kinase B-type (EC 2.7.3.2) (B-CK) (Creatine kinase B chain) (Creatine phosphokinase B-type) (CPK-B)	381	42713
66	PGK1_MOUSE	P09411	Phosphoglycerate kinase 1 (EC 2.7.2.3)	417	44550
67	KPYM_MOUSE	P52480	Pyruvate kinase PKM (EC 2.7.1.40) (Pyruvate kinase muscle isozyme)	531	57845
68	KCY_MOUSE	Q9DBP5	UMP-CMP kinase (EC 2.7.4.14) (Deoxycytidylate kinase) (CK) (dCMP kinase) (Nucleoside-diphosphate kinase) (EC 2.7.4.6) (Uridine monophosphate/cytidine monophosphate kinase) (UMP/CMP kinase) (UMP/CMPK)	196	22165
69	CATB_MOUSE	P10605	Cathepsin B (EC 3.4.22.1) (Cathepsin B1) [Cleaved into: Cathepsin B light chain; Cathepsin B heavy chain]	339	37280
70	CATD_MOUSE	P18242	Cathepsin D (EC 3.4.23.5)	410	44954
71	TPIS_MOUSE	P17751	Triosephosphate isomerase (TIM) (EC 5.3.1.1) (Triose-phosphate isomerase)	299	32192
72	PNPH_MOUSE	P23492	Purine nucleoside phosphorylase (PNP) (EC 2.4.2.1) (Inosine phosphorylase) (Inosine-guanosine phosphorylase)	289	32277
73	MTAP_MOUSE	Q9CQ65	S-methyl-5'-thioadenosine phosphorylase (EC 2.4.2.28) (5'-methylthioadenosine phosphorylase) (MTA phosphorylase) (MTAP) (MTAPase)	283	31062
74	PGAM1_MOUSE	Q9DBJ1	Phosphoglycerate mutase 1 (EC 5.4.2.11) (EC 5.4.2.4) (BPG-dependent PGAM 1) (Phosphoglycerate mutase isozyme B) (PGAM-B)	254	28832
75	QCR1_MOUSE	Q9CZ13	Cytochrome b-c1 complex subunit 1, mitochondrial (Complex III subunit 1) (Core protein I) (Ubiquinol-cytochrome-c reductase complex core protein 1)	480	52852
76	ODO2_MOUSE	Q9D2G2	Dihydrolipoyllysine-residue succinyltransferase component of 2-oxoglutarate dehydrogenase complex, mitochondrial (EC 2.3.1.61) (2-oxoglutarate dehydrogenase complex component E2) (OGDC-E2) (Dihydrolipoamide succinyltransferase component of 2-oxoglutarate dehydrogenase complex) (E2K)	454	48995
77	DDAH1_MOUSE	Q9CWS0	N(G),N(G)-dimethylarginine dimethylaminohydrolase 1 (DDAH-1) (Dimethylarginine dimethylaminohydrolase 1) (EC 3.5.3.18) (DDAHI) (Dimethylargininase-1)	285	31381
78	LGUL_MOUSE	Q9CPU0	Lactoylglutathione lyase (EC 4.4.1.5) (Aldoketomutase) (Glyoxalase I) (Glx I) (Ketone-aldehyde mutase) (Methylglyoxalase) (S-D-lactoylglutathione methylglyoxal lyase)	184	20810
79	TKT_MOUSE	P40142	Transketolase (TK) (EC 2.2.1.1) (P68)	623	67630
80	6PGL_MOUSE	Q9CQ60	6-phosphogluconolactonase (6PGL) (EC 3.1.1.31)	257	27254
81	GANAB_MOUSE	Q8BHN3	Neutral alpha-glucosidase AB (EC 3.2.1.84) (Alpha-glucosidase 2) (Glucosidase II subunit alpha)	944	106911
82	ACON_MOUSE	Q99KI0	Aconitate hydratase, mitochondrial (Aconitase) (EC 4.2.1.3) (Citrate hydro-lyase)	780	85464
83	COX5A_MOUSE	P12787	Cytochrome c oxidase subunit 5A, mitochondrial (Cytochrome c oxidase polypeptide Va)	146	16101
84	TERA_MOUSE	Q01853	Transitional endoplasmic reticulum ATPase (TER ATPase) (EC 3.6.4.6) (15S Mg(2+)-ATPase p97 subunit) (Valosin-containing protein) (VCP)	806	89322
85	FABP5_MOUSE	Q05816	Fatty acid-binding protein, epidermal (Epidermal-type fatty acid-binding protein) (E-FABP) (Fatty acid-binding protein 5) (Keratinocyte lipid-binding protein) (Psoriasis-associated fatty acid-binding protein homolog) (PA-FABP)	135	15137
86	PUR9_MOUSE	Q9CWJ9	Bifunctional purine biosynthesis protein PURH [Includes: Phosphoribosylaminoimidazolecarboxamide formyltransferase (EC 2.1.2.3) (5-aminoimidazole-4-carboxamide ribonucleotide formyltransferase) (AICAR transformylase); IMP cyclohydrolase (EC 3.5.4.10) (ATIC) (IMP synthase) (Inosinicase)]	592	64217
87	EF2_MOUSE	P58252	Elongation factor 2 (EF-2)	858	95314
88	EFTU_MOUSE	Q8BFR5	Elongation factor Tu, mitochondrial	452	49508
89	GARS_MOUSE (SYG)	Q9CZD3	Glycine--tRNA ligase (EC 3.6.1.17) (EC 6.1.1.14) (Diadenosine tetraphosphate synthetase) (AP-4-A synthetase) (Glycyl-tRNA synthetase) (GlyRS)	729	81878
90	SYDC_MOUSE	Q922B2	Aspartate--tRNA ligase, cytoplasmic (EC 6.1.1.12) (Aspartyl-tRNA synthetase) (AspRS)	501	57147
91	SYYC_MOUSE	Q91WQ3	Tyrosine--tRNA ligase, cytoplasmic (EC 6.1.1.1) (Tyrosyl-tRNA synthetase) (TyrRS) [Cleaved into: Tyrosine--tRNA ligase, cytoplasmic, N-terminally processed]	528	59105
92	PARK7_MOUSE	Q99LX0	Protein/nucleic acid deglycase DJ-1 (EC 3.1.2.-) (EC 3.5.1.-) (EC 3.5.1.124) (Maillard deglycase) (Parkinson disease protein 7 homolog) (Parkinsonism-associated deglycase) (Protein DJ-1) (DJ-1)	189	20021
93	ROA2_MOUSE	O88569	Heterogeneous nuclear ribonucleoproteins A2/B1 (hnRNP A2/B1)	353	37403
94	RS12_MOUSE	P63323	40S ribosomal protein S12	132	14525
95	H2B1M_MOUSE	P10854	Histone H2B type 1-M (H2B 291B)	126	13936
96	ACOC_MOUSE	P28271	Cytoplasmic aconitate hydratase (Aconitase) (EC 4.2.1.3) (Citrate hydro-lyase) (Iron regulatory protein 1) (IRP1) (Iron-responsive element-binding protein 1) (IRE-BP 1)	889	98126
97	PSA1_MOUSE	Q9R1P4	Proteasome subunit alpha type-1 (EC 3.4.25.1) (Macropain subunit C2) (Multicatalytic endopeptidase complex subunit C2) (Proteasome component C2) (Proteasome nu chain)	263	29547
98	PSA2_MOUSE	P49722	Proteasome subunit alpha type-2 (EC 3.4.25.1) (Macropain subunit C3) (Multicatalytic endopeptidase complex subunit C3) (Proteasome component C3)	234	25927
99	PSA6_MOUSE	Q9QUM9	Proteasome subunit alpha type-6 (EC 3.4.25.1) (Macropain iota chain) (Multicatalytic endopeptidase complex iota chain) (Proteasome iota chain)	246	27372
100	PSB2_MOUSE	Q9R1P3	Proteasome subunit beta type-2 (EC 3.4.25.1) (Macropain subunit C7-I) (Multicatalytic endopeptidase complex subunit C7-I) (Proteasome component C7-I)	201	22906
101	PSB3_MOUSE	Q9R1P1	Proteasome subunit beta type-3 (EC 3.4.25.1) (Proteasome chain 13) (Proteasome component C10-II) (Proteasome theta chain)	205	22965
102	PSB7_MOUSE	P70195	Proteasome subunit beta type-7 (EC 3.4.25.1) (Macropain chain Z) (Multicatalytic endopeptidase complex chain Z) (Proteasome subunit Z)	277	29891
103	PSB4_MOUSE	P99026	Proteasome subunit beta type-4 (EC 3.4.25.1) (Low molecular mass protein 3) (Macropain beta chain) (Multicatalytic endopeptidase complex beta chain) (Proteasome beta chain) (Proteasome chain 3)	264	29116
104	PRS7_MOUSE	P46471	26S proteasome regulatory subunit 7 (26S proteasome AAA-ATPase subunit RPT1) (Proteasome 26S subunit ATPase 2) (Protein MSS1)	433	48648
105	PRS8_MOUSE	P62196	26S proteasome regulatory subunit 8 (26S proteasome AAA-ATPase subunit RPT6) (Proteasome 26S subunit ATPase 5) (Proteasome subunit p45) (p45/SUG) (mSUG1)	406	45626
106	PSMD7_MOUSE	P26516	26S proteasome non-ATPase regulatory subunit 7 (26S proteasome regulatory subunit RPN8) (26S proteasome regulatory subunit S12) (Mov34 protein) (Proteasome subunit p40)	321	36540
107	PSME1_MOUSE	P97371	Proteasome activator complex subunit 1 (11S regulator complex subunit alpha) (REG-alpha) (Activator of multicatalytic protease subunit 1) (Proteasome activator 28 subunit alpha) (PA28a) (PA28alpha)	249	28673
108	ANXA3_MOUSE	O35639	Annexin A3 (35-alpha calcimedin) (Annexin III) (Annexin-3) (Lipocortin III) (Placental anticoagulant protein III) (PAP-III)	323	36384
109	ANXA5_MOUSE	P48036	Annexin A5 (Anchorin CII) (Annexin V) (Annexin-5) (Calphobindin I) (CBP-I) (Endonexin II) (Lipocortin V) (Placental anticoagulant protein 4) (PP4) (Placental anticoagulant protein I) (PAP-I) (Thromboplastin inhibitor) (Vascular anticoagulant-alpha) (VAC-alpha)	319	35752
110	NDKB_MOUSE	Q01768	Nucleoside diphosphate kinase B (NDK B) (NDP kinase B) (EC 2.7.4.6) (Histidine protein kinase NDKB) (EC 2.7.13.3) (P18) (nm23-M2)	152	17363
111	NDKA_MOUSE	P15532	Nucleoside diphosphate kinase A (NDK A) (NDP kinase A) (EC 2.7.4.6) (Metastasis inhibition factor NM23) (NDPK-A) (Tumor metastatic process-associated protein) (nm23-M1)	152	17208
112	ILK_MOUSE	O55222	Integrin-linked protein kinase (EC 2.7.11.1)	452	51373
113	CSN4_MOUSE	O88544	COP9 signalosome complex subunit 4 (SGN4) (Signalosome subunit 4) (JAB1-containing signalosome subunit 4)	406	46285
114	CAP1_MOUSE	P40124	Adenylyl cyclase-associated protein 1 (CAP 1)	474	51565
115	1433E_MOUSE	P62259	14-3-3 protein epsilon (14-3-3E)	255	29174
116	PEBP1_MOUSE	P70296	Phosphatidylethanolamine-binding protein 1 (PEBP-1) (HCNPpp) [Cleaved into: Hippocampal cholinergic neurostimulating peptide (HCNP)]	187	20830
117	HINT1_MOUSE	P70349	Histidine triad nucleotide-binding protein 1 (EC 3.-.-.-) (Adenosine 5'-monophosphoramidase) (Protein kinase C inhibitor 1) (Protein kinase C-interacting protein 1) (PKCI-1)	126	13777
118	PEA15_MOUSE	Q62048	Astrocytic phosphoprotein PEA-15 (15 kDa phosphoprotein enriched in astrocytes)	130	15054
119	2AAA_MOUSE	Q76MZ3	Serine/threonine-protein phosphatase 2A 65 kDa regulatory subunit A alpha isoform (PP2A subunit A isoform PR65-alpha) (PP2A subunit A isoform R1-alpha)	589	65323
120	ADK_MOUSE	P55264	Adenosine kinase (AK) (EC 2.7.1.20) (Adenosine 5'-phosphotransferase)	361	40149
121	KAD1_MOUSE	Q9R0Y5	Adenylate kinase isoenzyme 1 (AK 1) (EC 2.7.4.3) (EC 2.7.4.6) (ATP-AMP transphosphorylase 1) (ATP:AMP phosphotransferase) (Adenylate monophosphate kinase) (Myokinase)	194	21540
122	SEPT2_MOUSE	P42208	Septin-2 (Neural precursor cell expressed developmentally down-regulated protein 5) (NEDD-5)	361	41526
123	DPYL2_MOUSE	O08553	Dihydropyrimidinase-related protein 2 (DRP-2) (Unc-33-like phosphoprotein 2) (ULIP-2)	572	62278
124	LKHA4_MOUSE	P24527	Leukotriene A-4 hydrolase (LTA-4 hydrolase) (EC 3.3.2.6) (Leukotriene A(4) hydrolase)	611	69051
125	ERP29_MOUSE	P57759	Endoplasmic reticulum resident protein 29 (ERp29)	262	28823
126	TCTP_MOUSE	P63028	Translationally-controlled tumor protein (TCTP) (21 kDa polypeptide) (p21) (p23)	172	19462
127	MIC60_MOUSE	Q8CAQ8	MICOS complex subunit Mic60 (Mitochondrial inner membrane protein) (Mitofilin)	757	83900
128	SORCN_MOUSE	Q6P069	Sorcin	198	21627
129	VPS29_MOUSE	Q9QZ88	Vacuolar protein sorting-associated protein 29 (Vesicle protein sorting 29)	182	20496
130	SND1_MOUSE	Q78PY7	Staphylococcal nuclease domain-containing protein 1 (100 kDa coactivator) (p100 co-activator)	910	102088
131	PDC6I_MOUSE	Q9WU78	Programmed cell death 6-interacting protein (ALG-2-interacting protein 1) (ALG-2-interacting protein X) (E2F1-inducible protein) (Eig2)	869	96024
