# Supplementary material for: Gene expression, proteome and calcium signaling alterations in immortalized hippocampal astrocytes from an Alzheimer’s disease mouse model
Source: Cell Death Dis. 2019 Jan 10;10(1):24. doi: 10.1038/s41419-018-1264-8 (PMC6328590; doi:10.1038/s41419-018-1264-8)
Supplement: Supplementary file 5 — Supplementary Table 3 [file 41419_2018_1264_MOESM5_ESM.xlsx]

## Sheet: Supplementary Table 3
Differentially expressed proteins between WT- and 3Tg-iAstro immortalized astrocytes
Fold-Change KO vs WT (FC=> 1.3 p-value <= 0.05)
Num	Peak Name	p-value	Fold Change	Log (Fold Change)	Group
1	CALM_MOUSE	0.00067	3.57497	0.553273	Calmodulin OS=Mus musculus GN=Calm1 PE=1 SV=2
2	ACTG_MOUSE	0.00229	3.46071	0.539165	Actin, cytoplasmic 2 OS=Mus musculus GN=Actg1 PE=1 SV=1
3	EZRI_MOUSE	0.00189	3.1634	0.500154	Ezrin OS=Mus musculus GN=Ezr PE=1 SV=3
4	PUR4_MOUSE	0.00287	3.16255	0.500038	Phosphoribosylformylglycinamidine synthase OS=Mus musculus GN=Pfas PE=2 SV=1
5	ACTB_MOUSE	0.00358	3.0972	0.490969	Actin, cytoplasmic 1 OS=Mus musculus GN=Actb PE=1 SV=1
6	MAOM_MOUSE	0.01149	2.85777	0.456028	NAD-dependent malic enzyme, mitochondrial OS=Mus musculus GN=Me2 PE=2 SV=1
7	APMAP_MOUSE	0.04597	2.65522	0.4241	Adipocyte plasma membrane-associated protein OS=Mus musculus GN=Apmap PE=1 SV=1
8	VDAC1_MOUSE	0.04867	2.58155	0.411881	Isoform Mt-VDAC1 of Voltage-dependent anion-selective channel protein 1 OS=Mus musculus GN=Vdac1
9	MYH10_MOUSE	0.01125	2.34908	0.370897	Myosin-10 OS=Mus musculus GN=Myh10 PE=1 SV=2
10	XPO1_MOUSE	0.01711	2.15507	0.333461	Exportin-1 OS=Mus musculus GN=Xpo1 PE=1 SV=1
11	MYADM_MOUSE	0.03671	2.15429	0.333304	Myeloid-associated differentiation marker OS=Mus musculus GN=Myadm PE=2 SV=2
12	MCA3_MOUSE	0.03302	1.94721	0.289412	Eukaryotic translation elongation factor 1 epsilon-1 OS=Mus musculus GN=Eef1e1 PE=2 SV=1
13	KCRB_MOUSE	0.04875	1.79981	0.255227	Creatine kinase B-type OS=Mus musculus GN=Ckb PE=1 SV=1
14	HMOX1_MOUSE	0.01236	1.79693	0.254531	Heme oxygenase 1 OS=Mus musculus GN=Hmox1 PE=1 SV=1
15	FERM2_MOUSE	0.02534	1.79613	0.254338	Fermitin family homolog 2 OS=Mus musculus GN=Fermt2 PE=1 SV=1
16	GLRX3_MOUSE	0.03293	1.60415	0.205244	Glutaredoxin-3 OS=Mus musculus GN=Glrx3 PE=1 SV=1
17	ADT1_MOUSE	0.00764	1.5771	0.197859	ADP/ATP translocase 1 OS=Mus musculus GN=Slc25a4 PE=1 SV=4
18	IF4H_MOUSE	0.00594	1.55449	0.191589	Eukaryotic translation initiation factor 4H OS=Mus musculus GN=Eif4h PE=1 SV=3
19	IF5A1_MOUSE	0.03688	1.49723	0.175287	Eukaryotic translation initiation factor 5A-1 OS=Mus musculus GN=Eif5a PE=1 SV=2
20	FSCN1_MOUSE	0.02807	1.47385	0.168452	Fascin OS=Mus musculus GN=Fscn1 PE=1 SV=4
21	ALDOA_MOUSE	0.01151	1.46939	0.167138	Fructose-bisphosphate aldolase A OS=Mus musculus GN=Aldoa PE=1 SV=2
22	HNRPL_MOUSE	0.01932	1.35065	0.130543	Heterogeneous nuclear ribonucleoprotein L OS=Mus musculus GN=Hnrnpl PE=1 SV=2
23	CAPZB_MOUSE	0.04	1.32262	0.121436	Isoform 3 of F-actin-capping protein subunit beta OS=Mus musculus GN=Capzb
24	RL17_MOUSE	0.00941	-1.30676	-0.116196	60S ribosomal protein L17 OS=Mus musculus GN=Rpl17 PE=2 SV=3
25	ENOA_MOUSE	0.0062	-1.35034	-0.130444	Alpha-enolase OS=Mus musculus GN=Eno1 PE=1 SV=3
26	GRP78_MOUSE	0.02778	-1.36192	-0.134152	78 kDa glucose-regulated protein OS=Mus musculus GN=Hspa5 PE=1 SV=3
27	NUCL_MOUSE	0.02598	-1.37672	-0.138845	Nucleolin OS=Mus musculus GN=Ncl PE=1 SV=2
28	RS8_MOUSE	0.04922	-1.37703	-0.138944	40S ribosomal protein S8 OS=Mus musculus GN=Rps8 PE=1 SV=2
29	RL7A_MOUSE	0.00389	-1.38521	-0.141516	60S ribosomal protein L7a OS=Mus musculus GN=Rpl7a PE=1 SV=2
30	TCPA_MOUSE	0.02954	-1.41704	-0.151382	T-complex protein 1 subunit alpha OS=Mus musculus GN=Tcp1 PE=1 SV=3
31	GDIR1_MOUSE	0.01675	-1.43127	-0.155721	Rho GDP-dissociation inhibitor 1 OS=Mus musculus GN=Arhgdia PE=1 SV=3
32	SERPH_MOUSE	0.03567	-1.43831	-0.157854	Serpin H1 OS=Mus musculus GN=Serpinh1 PE=1 SV=3
33	RLA0_MOUSE	0.00025	-1.48355	-0.171301	60S acidic ribosomal protein P0 OS=Mus musculus GN=Rplp0 PE=1 SV=3
34	RS18_MOUSE	0.00026	-1.53139	-0.185085	40S ribosomal protein S18 OS=Mus musculus GN=Rps18 PE=1 SV=3
35	ATPB_MOUSE	0.0405	-1.53396	-0.185814	ATP synthase subunit beta, mitochondrial OS=Mus musculus GN=Atp5b PE=1 SV=2
36	1433E_MOUSE	0.01754	-1.5428	-0.18831	14-3-3 protein epsilon OS=Mus musculus GN=Ywhae PE=1 SV=1
37	SRSF3_MOUSE	0.01983	-1.54373	-0.188573	Serine/arginine-rich splicing factor 3 OS=Mus musculus GN=Srsf3 PE=1 SV=1
38	IPYR_MOUSE	0.01562	-1.55404	-0.191462	Inorganic pyrophosphatase OS=Mus musculus GN=Ppa1 PE=1 SV=1
39	SYEP_MOUSE	0.03402	-1.56881	-0.195571	Bifunctional glutamate/proline--tRNA ligase OS=Mus musculus GN=Eprs PE=1 SV=4
40	UB2V1_MOUSE	0.0344	-1.58113	-0.198968	Ubiquitin-conjugating enzyme E2 variant 1 OS=Mus musculus GN=Ube2v1 PE=1 SV=1
41	HNRPU_MOUSE	0.02422	-1.5891	-0.201152	Heterogeneous nuclear ribonucleoprotein U OS=Mus musculus GN=Hnrnpu PE=1 SV=1
42	RMXL1_MOUSE	0.00505	-1.61574	-0.208373	RNA binding motif protein, X-linked-like-1 OS=Mus musculus GN=Rbmxl1 PE=2 SV=1
43	RL8_MOUSE	0.00991	-1.63905	-0.214593	60S ribosomal protein L8 OS=Mus musculus GN=Rpl8 PE=1 SV=2
44	PDIA3_MOUSE	0.01275	-1.64174	-0.215305	Protein disulfide-isomerase A3 OS=Mus musculus GN=Pdia3 PE=1 SV=2
45	MPCP_MOUSE	0.00039	-1.65015	-0.217523	Phosphate carrier protein, mitochondrial OS=Mus musculus GN=Slc25a3 PE=1 SV=1
46	TIF1B_MOUSE	0.03476	-1.65197	-0.218001	Transcription intermediary factor 1-beta OS=Mus musculus GN=Trim28 PE=1 SV=3
47	TBB6_MOUSE	0.00917	-1.65778	-0.219528	Tubulin beta-6 chain OS=Mus musculus GN=Tubb6 PE=1 SV=1
48	GRP75_MOUSE	0.00256	-1.69258	-0.228549	Stress-70 protein, mitochondrial OS=Mus musculus GN=Hspa9 PE=1 SV=3
49	NP1L1_MOUSE	0.02793	-1.73349	-0.238921	Nucleosome assembly protein 1-like 1 OS=Mus musculus GN=Nap1l1 PE=1 SV=2
50	PRDX5_MOUSE	0.0042	-1.74129	-0.240872	Peroxiredoxin-5, mitochondrial OS=Mus musculus GN=Prdx5 PE=1 SV=2
51	ABRAL_MOUSE	0.00546	-1.75471	-0.244206	Costars family protein ABRACL OS=Mus musculus GN=Abracl PE=3 SV=1
52	RL24_MOUSE	0.04443	-1.77331	-0.248784	60S ribosomal protein L24 OS=Mus musculus GN=Rpl24 PE=1 SV=2
53	TCPG_MOUSE	0.00606	-1.78714	-0.252158	T-complex protein 1 subunit gamma OS=Mus musculus GN=Cct3 PE=1 SV=1
54	EF1D_MOUSE	0.03256	-1.80293	-0.255978	Elongation factor 1-delta OS=Mus musculus GN=Eef1d PE=1 SV=3
55	RL13_MOUSE	0.03011	-1.83218	-0.262967	60S ribosomal protein L13 OS=Mus musculus GN=Rpl13 PE=2 SV=3
56	RS15_MOUSE	0.00744	-1.84266	-0.265446	40S ribosomal protein S15 OS=Mus musculus GN=Rps15 PE=2 SV=2
57	ENPL_MOUSE	0.01527	-1.85394	-0.268096	Endoplasmin OS=Mus musculus GN=Hsp90b1 PE=1 SV=2
58	HNRPM_MOUSE	0.00045	-1.89357	-0.277282	Heterogeneous nuclear ribonucleoprotein M OS=Mus musculus GN=Hnrnpm PE=1 SV=3
59	RL19_MOUSE	0.0261	-1.91509	-0.282189	60S ribosomal protein L19 OS=Mus musculus GN=Rpl19 PE=1 SV=1
60	SARNP_MOUSE	0.03162	-2.00678	-0.302499	SAP domain-containing ribonucleoprotein OS=Mus musculus GN=Sarnp PE=1 SV=3
61	BTF3_MOUSE	0.00144	-2.01522	-0.304323	Isoform 2 of Transcription factor BTF3 OS=Mus musculus GN=Btf3
62	S10A6_MOUSE	0.00021	-2.02262	-0.305913	Protein S100-A6 OS=Mus musculus GN=S100a6 PE=1 SV=3
63	ANXA6_MOUSE	0.01972	-2.04562	-0.310824	Annexin A6 OS=Mus musculus GN=Anxa6 PE=1 SV=3
64	K22E_MOUSE	0.04617	-2.06476	-0.31487	Keratin, type II cytoskeletal 2 epidermal OS=Mus musculus GN=Krt2 PE=1 SV=1
65	MIF_MOUSE	0.04215	-2.13147	-0.32868	Macrophage migration inhibitory factor OS=Mus musculus GN=Mif PE=1 SV=2
66	KPYM_MOUSE	0.01086	-2.21278	-0.344937	Isoform M1 of Pyruvate kinase PKM OS=Mus musculus GN=Pkm
67	DDX17_MOUSE	0.0443	-2.24796	-0.351789	Probable ATP-dependent RNA helicase DDX17 OS=Mus musculus GN=Ddx17 PE=1 SV=1
68	RS30_MOUSE	0.01976	-2.33126	-0.367591	40S ribosomal protein S30 OS=Mus musculus GN=Fau PE=1 SV=1
69	RL5_MOUSE	0.00058	-2.36186	-0.373253	60S ribosomal protein L5 OS=Mus musculus GN=Rpl5 PE=1 SV=3
70	MYEF2_MOUSE	0.00512	-2.76081	-0.441037	Myelin expression factor 2 OS=Mus musculus GN=Myef2 PE=1 SV=1
71	RANG_MOUSE	5.8178e-05	-3.15184	-0.498564	Ran-specific GTPase-activating protein OS=Mus musculus GN=Ranbp1 PE=1 SV=2
72	RABP1_MOUSE	0.00811	-3.96258	-0.597978	Cellular retinoic acid-binding protein 1 OS=Mus musculus GN=Crabp1 PE=1 SV=2
73	K2C1B_MOUSE	0.02491	-4.88564	-0.688921	Keratin, type II cytoskeletal 1b OS=Mus musculus GN=Krt77 PE=1 SV=1
