# Supplementary material for: Gene expression, proteome and calcium signaling alterations in immortalized hippocampal astrocytes from an Alzheimer’s disease mouse model
Source: Cell Death Dis. 2019 Jan 10;10(1):24. doi: 10.1038/s41419-018-1264-8 (PMC6328590; doi:10.1038/s41419-018-1264-8)
Supplement: Supplementary file 6 — Supplementary Table 4 [file 41419_2018_1264_MOESM6_ESM.xlsx]

## Sheet: Supplementary Table 4A
Supplementary Table 4A. Funtional classification of differentially expressed proteins
Gene Group 1	Enrichment Score: 12.82
UNIPROT_ID	Gene Name
RS15_MOUSE	ribosomal protein S15(Rps15)
RL24_MOUSE	ribosomal protein L24(Rpl24)
RL5_MOUSE	ribosomal protein L5(Rpl5)
RL13_MOUSE	ribosomal protein L13(Rpl13)
RLA0_MOUSE	ribosomal protein, large, P0(Rplp0)
RS8_MOUSE	ribosomal protein S8(Rps8)
RL7A_MOUSE	ribosomal protein L7A(Rpl7a)
RS18_MOUSE	ribosomal protein S18(Rps18)
RL8_MOUSE	ribosomal protein L8(Rpl8)
RL19_MOUSE	ribosomal protein L19(Rpl19)
RL17_MOUSE	ribosomal protein L17(Rpl17)
Gene Group 2	Enrichment Score: 8.93
UNIPROT_ID	Gene Name
RMXL1_MOUSE	RNA binding motif protein, X-linked like-1(Rbmxl1)
HNRPL_MOUSE	heterogeneous nuclear ribonucleoprotein L(Hnrnpl)
HNRPM_MOUSE	heterogeneous nuclear ribonucleoprotein M(Hnrnpm)
NUCL_MOUSE	nucleolin(Ncl)
MYEF2_MOUSE	myelin basic protein expression factor 2, repressor(Myef2)

## Sheet: Supplementary Table 4B
Supplementary Table 4B. Overrepresented GO terms in Down-regulated proteins
GO Category	GO Term	Count	PValue	Fold Enrich ment	Benjamini	FDR	Proteins
GOTERM_CC_DIRECT	GO:0030529~intracellular ribonucleoprotein complex	17	1.14987e-05	3.29878	0.00132148	0.0130971	RL5_MOUSE, RL24_MOUSE, NUCL_MOUSE, RS15_MOUSE, HNRPM_MOUSE, RL17_MOUSE, RL8_MOUSE, SYEP_MOUSE, RS18_MOUSE, HNRPU_MOUSE, RLA0_MOUSE, EF2_MOUSE, RL13_MOUSE, RS8_MOUSE, RL7A_MOUSE, RMXL1_MOUSE, RL19_MOUSE
GOTERM_CC_DIRECT	GO:0005840~ribosome	12	8.8391e-05	3.96156	0.00506981	0.100638	RL5_MOUSE, RLA0_MOUSE, RL24_MOUSE, RL13_MOUSE, RS15_MOUSE, RS8_MOUSE, RL17_MOUSE, RL8_MOUSE, RS18_MOUSE, RL7A_MOUSE, RL19_MOUSE, RS30_MOUSE
GOTERM_CC_DIRECT	GO:0005634~nucleus	37	0.000316797	1.51456	0.0120723	0.360264	PRDX5_MOUSE, TIF1B_MOUSE, NUCL_MOUSE, HNRPM_MOUSE, NP1L1_MOUSE, ENPL_MOUSE, RS18_MOUSE, UB2V1_MOUSE, RLA0_MOUSE, RS8_MOUSE, MPCP_MOUSE, SRSF3_MOUSE, DDX17_MOUSE, S10A6_MOUSE, GRP78_MOUSE, PDIA3_MOUSE, TBB6_MOUSE, RL7A_MOUSE, SARNP_MOUSE, BTF3_MOUSE, RMXL1_MOUSE, ANXA6_MOUSE, RL5_MOUSE, MYEF2_MOUSE, RANG_MOUSE, ATPB_MOUSE, RL17_MOUSE, ENOA_MOUSE, GDIR1_MOUSE, EF2_MOUSE, HNRPU_MOUSE, MIF_MOUSE, RL1…
GOTERM_CC_DIRECT	GO:0022625~cytosolic large ribosomal subunit	8	0.00138567	4.42087	0.0390813	1.56707	RL5_MOUSE, RLA0_MOUSE, RL24_MOUSE, RL13_MOUSE, RL17_MOUSE, RL8_MOUSE, RL7A_MOUSE, RL19_MOUSE
GOTERM_MF_DIRECT	GO:0044822~poly(A) RNA binding	31	4.84364e-07	2.25091	7.36206e-05	0.000579735	TIF1B_MOUSE, NUCL_MOUSE, HNRPM_MOUSE, SERPH_MOUSE, NP1L1_MOUSE, RL8_MOUSE, 1433E_MOUSE, RS18_MOUSE, RLA0_MOUSE, RS8_MOUSE, SRSF3_MOUSE, DDX17_MOUSE, PDIA3_MOUSE, RL7A_MOUSE, SARNP_MOUSE, BTF3_MOUSE, RS30_MOUSE, RL5_MOUSE, TCPG_MOUSE, RL24_MOUSE, MYEF2_MOUSE, RS15_MOUSE, RL17_MOUSE, ENOA_MOUSE, TCPA_MOUSE, EF2_MOUSE, HNRPU_MOUSE, RL13_MOUSE, GRP75_MOUSE, KPYM_MOUSE, RL19_MOUSE
GOTERM_MF_DIRECT	GO:0003735~structural constituent of ribosome	12	0.00025305	3.53714	0.0190505	0.302456	RL5_MOUSE, RLA0_MOUSE, RL24_MOUSE, RL13_MOUSE, RS15_MOUSE, RS8_MOUSE, MPCP_MOUSE, RL17_MOUSE, RL8_MOUSE, RS18_MOUSE, RL19_MOUSE, RS30_MOUSE
GOTERM_MF_DIRECT	GO:0003723~RNA binding	16	0.001173	2.37222	0.0577335	1.39497	RL5_MOUSE, NUCL_MOUSE, RS15_MOUSE, HNRPM_MOUSE, ENOA_MOUSE, RL8_MOUSE, ENPL_MOUSE, SYEP_MOUSE, RS18_MOUSE, HNRPU_MOUSE, EF2_MOUSE, RL13_MOUSE, SRSF3_MOUSE, DDX17_MOUSE, RL7A_MOUSE, RMXL1_MOUSE
KEGG_PATHWAY	mmu03010:Ribosome	12	0.000139646	3.55711	0.00654234	0.13256	RL5_MOUSE, RLA0_MOUSE, RL24_MOUSE, RL13_MOUSE, RS15_MOUSE, RS8_MOUSE, RL17_MOUSE, RL8_MOUSE, RS18_MOUSE, RL7A_MOUSE, RL19_MOUSE, RS30_MOUSE
UP_KEYWORDS	Ribonucleoprotein	15	0.000144105	3.03221	0.00739446	0.160719	RL5_MOUSE, RL24_MOUSE, RS15_MOUSE, HNRPM_MOUSE, RL17_MOUSE, RL8_MOUSE, RS18_MOUSE, HNRPU_MOUSE, RLA0_MOUSE, RL13_MOUSE, RS8_MOUSE, RL7A_MOUSE, RS30_MOUSE, RL19_MOUSE, RMXL1_MOUSE
UP_KEYWORDS	Ribosomal protein	12	0.000142948	3.77342	0.0146169	0.15943	RL5_MOUSE, RLA0_MOUSE, RL24_MOUSE, RL13_MOUSE, RS15_MOUSE, RS8_MOUSE, RL17_MOUSE, RL8_MOUSE, RS18_MOUSE, RL7A_MOUSE, RL19_MOUSE, RS30_MOUSE
