# Supplementary material for: Gene expression, proteome and calcium signaling alterations in immortalized hippocampal astrocytes from an Alzheimer’s disease mouse model
Source: Cell Death Dis. 2019 Jan 10;10(1):24. doi: 10.1038/s41419-018-1264-8 (PMC6328590; doi:10.1038/s41419-018-1264-8)
Supplement: Supplementary file 7 — Supplementary Table 5 [file 41419_2018_1264_MOESM7_ESM.xlsx]

## Sheet: K-means clusters
STRING, K-means analysis
Cluster number	Cluster color	Count	Proteins	Protein identifier	Protein description
1	Red	46	Apmap	10090.ENSMUSP00000040840	Adipocyte plasma membrane associated protein; Exhibits strong arylesterase activity with beta-naphthyl acetate and phenyl acetate (By similarity). May play a role in adipocyte differentiation
1	Red	46	Serpinh1	10090.ENSMUSP00000091706	Serine (or cysteine) peptidase inhibitor, clade H, member 1; Binds specifically to collagen. Could be involved as a chaperone in the biosynthetic pathway of collagen
1	Red	46	Hsp90b1	10090.ENSMUSP00000020238	Heat shock protein 90, beta (Grp94), member 1; Molecular chaperone that functions in the processing and transport of secreted proteins. When associated with CNPY3, required for proper folding of Toll-like receptors. Functions in endoplasmic reticulum associated degradation (ERAD). Has ATPase activity (By similarity)
1	Red	46	Hspa9	10090.ENSMUSP00000025217	Heat shock protein 9; Implicated in the control of cell proliferation and cellular aging. May also act as a chaperone
1	Red	46	Ckb	10090.ENSMUSP00000001304	Creatine kinase, brain; Reversibly catalyzes the transfer of phosphate between ATP and various phosphogens (e.g. creatine phosphate). Creatine kinase isoenzymes play a central role in energy transduction in tissues with large, fluctuating energy demands, such as skeletal muscle, heart, brain and spermatozoa
1	Red	46	Myef2	10090.ENSMUSP00000123088	Myelin basic protein expression factor 2, repressor; Transcriptional repressor of the myelin basic protein gene (MBP). Binds to the proximal MB1 element 5'-TTGTCC-3' of the MBP promoter. Its binding to MB1 and function are inhibited by PURA
1	Red	46	Eno1	10090.ENSMUSP00000079727	Enolase 1, alpha non-neuron; Multifunctional enzyme that, as well as its role in glycolysis, plays a part in various processes such as growth control, hypoxia tolerance and allergic responses (By similarity). May also function in the intravascular and pericellular fibrinolytic system due to its ability to serve as a receptor and activator of plasminogen on the cell surface of several cell-types s…
1	Red	46	Trim28	10090.ENSMUSP00000005705	Tripartite motif-containing 28; Nuclear corepressor for KRAB domain-containing zinc finger proteins (KRAB-ZFPs). Mediates gene silencing by recruiting CHD3, a subunit of the nucleosome remodeling and deacetylation (NuRD) complex, and SETDB1 (which specifically methylates histone H3 at 'Lys-9' (H3K9me)) to the promoter regions of KRAB target genes. Enhances transcriptional repression by coordinati…
1	Red	46	Fermt2	10090.ENSMUSP00000044554	Fermitin family homolog 2 (Drosophila); Scaffolding protein that enhances integrin activation mediated by TLN1 and/or TLN2, but activates integrins only weakly by itself. Binds to membranes enriched in phosphoinositides. Enhances integrin-mediated cell adhesion onto the extracellular matrix and cell spreading; this requires both its ability to interact with integrins and with phospholipid membran…
1	Red	46	Me2	10090.ENSMUSP00000025439	Malic enzyme 2, NAD(+)-dependent, mitochondrial
1	Red	46	Vdac1	10090.ENSMUSP00000099819	Voltage-dependent anion channel 1; Forms a channel through the mitochondrial outer membrane and also the plasma membrane. The channel at the outer mitochondrial membrane allows diffusion of small hydrophilic molecules; in the plasma membrane it is involved in cell volume regulation and apoptosis. It adopts an open conformation at low or zero membrane potential and a closed conformation at potenti…
1	Red	46	Gm6563	10090.ENSMUSP00000137244	Predicted pseudogene 6563; Binds both single-stranded and double-stranded DNA with higher affinity for the single-stranded form. Specifically binds to scaffold/matrix attachment region DNA. Also binds single- stranded RNA. Enhances RNA unwinding activity of DDX39A. May participate in important transcriptional or translational control of cell growth, metabolism and carcinogenesis. Component of the…
1	Red	46	Nap1l1	10090.ENSMUSP00000126850	Nucleosome assembly protein 1-like 1; May be involved in modulating chromatin formation and contribute to regulation of cell proliferation
1	Red	46	Hspa5	10090.ENSMUSP00000028222	Heat shock protein 5; Probably plays a role in facilitating the assembly of multimeric protein complexes inside the endoplasmic reticulum. Involved in the correct folding of proteins and degradation of misfolded proteins via its interaction with DNAJC10, probably to facilitate the release of DNAJC10 from its substrate (By similarity)
1	Red	46	Ranbp1	10090.ENSMUSP00000111309	RAN binding protein 1; Inhibits GTP exchange on Ran. Forms a Ran-GTP-RANBP1 trimeric complex. Increase GTP hydrolysis induced by the Ran GTPase activating protein RANGAP1. May act in an intracellular signaling pathway which may control the progression through the cell cycle by regulating the transport of protein and nucleic acids across the nuclear membrane
1	Red	46	Aldoa	10090.ENSMUSP00000084846	Aldolase A, fructose-bisphosphate; Plays a key role in glycolysis and gluconeogenesis. In addition, may also function as scaffolding protein (By similarity)
1	Red	46	Ppa1	10090.ENSMUSP00000020286	Pyrophosphatase (inorganic) 1
1	Red	46	Capzb	10090.ENSMUSP00000099565	Capping protein (actin filament) muscle Z-line, beta; F-actin-capping proteins bind in a Ca(2+)-independent manner to the fast growing ends of actin filaments (barbed end) thereby blocking the exchange of subunits at these ends. Unlike other capping proteins (such as gelsolin and severin), these proteins do not sever actin filaments. Isoform 3 may play a role in spermatogenesis. Alternatively, ma…
1	Red	46	Prdx5	10090.ENSMUSP00000025904	Peroxiredoxin 5; Reduces hydrogen peroxide and alkyl hydroperoxides with reducing equivalents provided through the thioredoxin system. Involved in intracellular redox signaling
1	Red	46	Mif	10090.ENSMUSP00000041149	Macrophage migration inhibitory factor; Pro-inflammatory cytokine. Involved in the innate immune response to bacterial pathogens. The expression of MIF at sites of inflammation suggests a role as mediator in regulating the function of macrophages in host defense. Counteracts the anti- inflammatory activity of glucocorticoids. Has phenylpyruvate tautomerase and dopachrome tautomerase activity (in …
1	Red	46	Arhgdia	10090.ENSMUSP00000063714	Rho GDP dissociation inhibitor (GDI) alpha; Controls Rho proteins homeostasis. Regulates the GDP/GTP exchange reaction of the Rho proteins by inhibiting the dissociation of GDP from them, and the subsequent binding of GTP to them. Retains Rho proteins such as CDC42, RAC1 and RHOA in an inactive cytosolic pool, regulating their stability and protecting them from degradation. Actively involved in t…
1	Red	46	Cct3	10090.ENSMUSP00000001452	Chaperonin containing Tcp1, subunit 3 (gamma); Molecular chaperone; assists the folding of proteins upon ATP hydrolysis. As part of the BBS/CCT complex may play a role in the assembly of BBSome, a complex involved in ciliogenesis regulating transports vesicles to the cilia. Known to play a role, in vitro, in the folding of actin and tubulin. Plays a role in the assembly of the von Hippel-Lindau u…
1	Red	46	Ube2v1	10090.ENSMUSP00000104830	Ubiquitin-conjugating enzyme E2 variant 1; Has no ubiquitin ligase activity on its own. The UBE2V1- UBE2N heterodimer catalyzes the synthesis of non-canonical poly- ubiquitin chains that are linked through 'Lys-63'. This type of poly-ubiquitination activates IKK and does not seem to involve protein degradation by the proteasome. Plays a role in the activation of NF-kappa-B mediated by IL1B, TNF, …
1	Red	46	Crabp1	10090.ENSMUSP00000034830	Cellular retinoic acid binding protein I; Cytosolic CRABPs may regulate the access of retinoic acid to the nuclear retinoic acid receptors
1	Red	46	Rpl24	10090.ENSMUSP00000056923	Ribosomal protein L24
1	Red	46	Myh10	10090.ENSMUSP00000099671	Myosin, heavy polypeptide 10, non-muscle; Involved with LARP6 in the stabilization of type I collagen mRNAs for CO1A1 and CO1A2. During cell spreading, plays an important role in cytoskeleton reorganization, focal contacts formation (in the central part but not the margins of spreading cells), and lamellipodial extension; this function is mechanically antagonized by MYH9 (By similarity). Cellular…
1	Red	46	Ywhae	10090.ENSMUSP00000070993	Tyrosine 3-monooxygenase/tryptophan 5-monooxygenase activation protein, epsilon polypeptide; Adapter protein implicated in the regulation of a large spectrum of both general and specialized signaling pathways. Binds to a large number of partners, usually by recognition of a phosphoserine or phosphothreonine motif. Binding generally results in the modulation of the activity of the binding partner
1	Red	46	Calm1	10090.ENSMUSP00000105709	Calmodulin 1; Calmodulin mediates the control of a large number of enzymes, ion channels, aquaporins and other proteins by Ca(2+). Among the enzymes to be stimulated by the calmodulin-Ca(2+) complex are a number of protein kinases and phosphatases. Together with CCP110 and centrin, is involved in a genetic pathway that regulates the centrosome cycle and progression through cytokinesis (By similar…
1	Red	46	Gm6314	10090.ENSMUSP00000020002	RIKEN cDNA 3110003A17 gene
1	Red	46	Ezr	10090.ENSMUSP00000063734	Ezrin; Probably involved in connections of major cytoskeletal structures to the plasma membrane. In epithelial cells, required for the formation of microvilli and membrane ruffles on the apical pole. Along with PLEKHG6, required for normal macropinocytosis (By similarity)
1	Red	46	Actb	10090.ENSMUSP00000098066	Actin, beta; Actins are highly conserved proteins that are involved in various types of cell motility and are ubiquitously expressed in all eukaryotic cells
1	Red	46	S100a6	10090.ENSMUSP00000001051	S100 calcium binding protein A6 (calcyclin); May function as calcium sensor and modulator, contributing to cellular calcium signaling. May function by interacting with other proteins, such as TPR-containing proteins, and indirectly play a role in many physiological processes such as the reorganization of the actin cytoskeleton and in cell motility. Binds 2 calcium ions. Calcium binding is coopera…
1	Red	46	Tubb6	10090.ENSMUSP00000001513	Tubulin, beta 6 class V; Tubulin is the major constituent of microtubules. It binds two moles of GTP, one at an exchangeable site on the beta chain and one at a non-exchangeable site on the alpha chain (By similarity)
1	Red	46	Actg1	10090.ENSMUSP00000071486	Actin, gamma, cytoplasmic 1; Actins are highly conserved proteins that are involved in various types of cell motility and are ubiquitously expressed in all eukaryotic cells
1	Red	46	Hmox1	10090.ENSMUSP00000005548	Heme oxygenase (decycling) 1; Heme oxygenase cleaves the heme ring at the alpha methene bridge to form biliverdin. Biliverdin is subsequently converted to bilirubin by biliverdin reductase. Under physiological conditions, the activity of heme oxygenase is highest in the spleen, where senescent erythrocytes are sequestrated and destroyed. Exhibits cytoprotective effects since excess of free heme s…
1	Red	46	Myadm	10090.ENSMUSP00000094505	Myeloid-associated differentiation marker
1	Red	46	Krt77	10090.ENSMUSP00000085311	Keratin 77
1	Red	46	Glrx3	10090.ENSMUSP00000066621	Glutaredoxin 3; Crucial regulator of cellular iron homeostasis and hemoglobin maturation (By similarity). Critical negative regulator of cardiac hypertrophy and a positive inotropic regulator. May play a role in regulating the function of the thioredoxin system. Does not possess any thyoredoxin activity since it lacks the conserved motif that is essential for catalytic activity. Has an essential …
1	Red	46	Anxa6	10090.ENSMUSP00000104511	Annexin A6; May associate with CD21. May regulate the release of Ca(2+) from intracellular stores
1	Red	46	Slc25a3	10090.ENSMUSP00000075987	Solute carrier family 25 (mitochondrial carrier, phosphate carrier), member 3; Transport of phosphate groups from the cytosol to mitochondrial matrix. Phosphate is cotransported with H(+). May play a role regulation of the mitochondrial permeability transition pore (mPTP) (By similarity)
1	Red	46	Krt2	10090.ENSMUSP00000023712	Keratin 2; Probably contributes to terminal cornification. Associated with keratinocyte activation, proliferation and keratinization (By similarity)
1	Red	46	Xpo1	10090.ENSMUSP00000020538	Exportin 1, CRM1 homolog (yeast); Mediates the nuclear export of cellular proteins (cargos) bearing a leucine-rich nuclear export signal (NES) and of RNAs. In the nucleus, in association with RANBP3, binds cooperatively to the NES on its target protein and to the GTPase Ran in its active GTP-bound form. Docking of this complex to the nuclear pore complex (NPC) is mediated through binding to nucle…
1	Red	46	Fscn1	10090.ENSMUSP00000031565	Fascin homolog 1, actin bundling protein (Strongylocentrotus purpuratus); Organizes filamentous actin into bundles with a minimum of 4.1:1 actin/fascin ratio. Plays a role in the organization of actin filament bundles and the formation of microspikes, membrane ruffles, and stress fibers. Important for the formation of a diverse set of cell protrusions, such as filopodia, and for cell motility and…
1	Red	46	Pkm	10090.ENSMUSP00000034834	Pyruvate kinase, muscle; Glycolytic enzyme that catalyzes the transfer of a phosphoryl group from phosphoenolpyruvate (PEP) to ADP, generating ATP. Stimulates POU5F1-mediated transcriptional activation (By similarity)
1	Red	46	Slc25a4	10090.ENSMUSP00000034049	Solute carrier family 25 (mitochondrial carrier, adenine nucleotide translocator), member 4; Catalyzes the exchange of cytoplasmic ADP with mitochondrial ATP across the mitochondrial inner membrane
1	Red	46	Pdia3	10090.ENSMUSP00000028683	Protein disulfide isomerase associated 3
2	Green	19	Rpl7a	10090.ENSMUSP00000099962	Ribosomal protein L7A
2	Green	19	Eef1d	10090.ENSMUSP00000087110	Eukaryotic translation elongation factor 1 delta (guanine nucleotide exchange protein); Isoform 1: EF-1-beta and EF-1-delta stimulate the exchange of GDP bound to EF-1-alpha to GTP, regenerating EF-1- alpha for another round of transfer of aminoacyl-tRNAs to the ribosome
2	Green	19	Eif5a	10090.ENSMUSP00000047008	Eukaryotic translation initiation factor 5A; mRNA-binding protein involved in translation elongation. Has an important function at the level of mRNA turnover, probably acting downstream of decapping. Involved in actin dynamics and cell cycle progression, mRNA decay and probably in a pathway involved in stress response and maintenance of cell wall integrity. With syntenin SDCBP, functions as a reg…
2	Green	19	Eif4h	10090.ENSMUSP00000048833	Eukaryotic translation initiation factor 4H; Stimulates the RNA helicase activity of EIF4A in the translation initiation complex. Binds weakly mRNA (By similarity)
2	Green	19	Atp5b	10090.ENSMUSP00000026459	ATP synthase, H+ transporting mitochondrial F1 complex, beta subunit; Mitochondrial membrane ATP synthase (F(1)F(0) ATP synthase or Complex V) produces ATP from ADP in the presence of a proton gradient across the membrane which is generated by electron transport complexes of the respiratory chain. F-type ATPases consist of two structural domains, F(1) - containing the extramembraneous catalytic c…
2	Green	19	Eprs	10090.ENSMUSP00000045841	glutamyl-prolyl-tRNA synthetase; Catalyzes the attachment of the cognate amino acid to the corresponding tRNA in a two-step reaction: the amino acid is first activated by ATP to form a covalent intermediate with AMP and is then transferred to the acceptor end of the cognate tRNA (By similarity). Component of the GAIT (gamma interferon-activated inhibitor of translation) complex which mediates int…
2	Green	19	Rpl19	10090.ENSMUSP00000017548	Ribosomal protein L19
2	Green	19	Rpl5	10090.ENSMUSP00000080854	Ribosomal protein L5; Required for rRNA maturation and formation of the 60S ribosomal subunits (By similarity). This protein binds 5S RNA
2	Green	19	Rpl17	10090.ENSMUSP00000078654	Ribosomal protein L17
2	Green	19	Rps18	10090.ENSMUSP00000008812	Ribosomal protein S18; Located at the top of the head of the 40S subunit, it contacts several helices of the 18S rRNA
2	Green	19	Rpl13	10090.ENSMUSP00000000756	Ribosomal protein L13
2	Green	19	Tcp1	10090.ENSMUSP00000116108	T-complex protein 1; Molecular chaperone; assists the folding of proteins upon ATP hydrolysis. As part of the BBS/CCT complex may play a role in the assembly of BBSome, a complex involved in ciliogenesis regulating transports vesicles to the cilia. Known to play a role, in vitro, in the folding of actin and tubulin (By similarity)
2	Green	19	Btf3	10090.ENSMUSP00000022163	Basic transcription factor 3; When associated with NACA, prevents inappropriate targeting of non-secretory polypeptides to the endoplasmic reticulum (ER). Binds to nascent polypeptide chains as they emerge from the ribosome and blocks their interaction with the signal recognition particle (SRP), which normally targets nascent secretory peptides to the ER. BTF3 is also a general transcription fact…
2	Green	19	Rpl8	10090.ENSMUSP00000004072	Ribosomal protein L8
2	Green	19	Rps8	10090.ENSMUSP00000099757	Ribosomal protein S8
2	Green	19	Rps15	10090.ENSMUSP00000069004	Ribosomal protein S15
2	Green	19	Gm9843	10090.ENSMUSP00000128416	Predicted gene 9843
2	Green	19	Rplp0	10090.ENSMUSP00000083705	Ribosomal protein, large, P0; Ribosomal protein P0 is the functional equivalent of E.coli protein L10
2	Green	19	Eef1e1	10090.ENSMUSP00000001757	Eukaryotic translation elongation factor 1 epsilon 1; Positive modulator of ATM response to DNA damage
3	Dark Cyan	8	Pfas	10090.ENSMUSP00000021282	Phosphoribosylformylglycinamidine synthase (FGAR amidotransferase); Phosphoribosylformylglycinamidine synthase involved in the purines biosynthetic pathway. Catalyzes the ATP-dependent conversion of formylglycinamide ribonucleotide (FGAR) and glutamine to yield formylglycinamidine ribonucleotide (FGAM) and glutamate (By similarity)
3	Dark Cyan	8	Rbmxl1	10090.ENSMUSP00000048153	RNA binding motif protein, X linked-like-1; RNA-binding protein which may be involved in pre-mRNA splicing
3	Dark Cyan	8	Hnrnpl	10090.ENSMUSP00000049407	Heterogeneous nuclear ribonucleoprotein L; Splicing factor binding to exonic or intronic sites and acting as either an activator or repressor of exon inclusion (PubMed:22523384). Exhibits a binding preference for CA-rich elements. Component of the heterogeneous nuclear ribonucleoprotein (hnRNP) complexes and associated with most nascent transcripts. Associates, together with APEX1, to the negativ…
3	Dark Cyan	8	Srsf3	10090.ENSMUSP00000117045	Serine/arginine-rich splicing factor 3; Splicing factor that specifically promotes exon- inclusion during alternative splicing. Interaction with YTHDC1, a RNA-binding protein that recognizes and binds N6-methyladenosine (m6A)-containing RNAs, promotes recruitment of SRSF3 to its mRNA- binding elements adjacent to m6A sites, leading to exon-inclusion during alternative splicing. Also functions as …
3	Dark Cyan	8	Hnrnpu	10090.ENSMUSP00000047571	Heterogeneous nuclear ribonucleoprotein U; Component of the CRD-mediated complex that promotes MYC mRNA stabilization. Binds to pre-mRNA. Has high affinity for scaffold-attached region (SAR) DNA. Binds to double- and single- stranded DNA and RNA (By similarity). Plays a role in the circadian regulation of the core clock component ARNTL/BMAL1 transcription (PubMed:18332112)
3	Dark Cyan	8	Ddx17	10090.ENSMUSP00000055535	DEAD (Asp-Glu-Ala-Asp) box polypeptide 17; RNA-dependent ATPase activity. Involved in transcriptional regulation. Transcriptional coactivator for estrogen receptor ESR1. Increases ESR1 AF-1 domain-mediated transactivation (By similarity). Synergizes with DDX5 and SRA1 RNA to activate MYOD1 transcriptional activity and probably involved in skeletal muscle differentiation. Required for zinc-finger …
3	Dark Cyan	8	Hnrnpm	10090.ENSMUSP00000120115	Heterogeneous nuclear ribonucleoprotein M; Pre-mRNA binding protein in vivo, binds avidly to poly(G) and poly(U) RNA homopolymers in vitro. Involved in splicing. Acts as a receptor for carcinoembryonic antigen in Kupffer cells, may initiate a series of signaling events leading to tyrosine phosphorylation of proteins and induction of IL-1 alpha, IL-6, IL-10 and tumor necrosis factor alpha cytokine…
3	Dark Cyan	8	Ncl	10090.ENSMUSP00000027438	Nucleolin; Nucleolin is the major nucleolar protein of growing eukaryotic cells. It is found associated with intranucleolar chromatin and pre-ribosomal particles. It induces chromatin decondensation by binding to histone H1. It is thought to play a role in pre-rRNA transcription and ribosome assembly. May play a role in the process of transcriptional elongation. Binds RNA oligonucleotides with 5'…

## Sheet: Cluster 1 GO analysis
STRING, K-means, cluster 1, 46 proteins, GO analysis
GO Category	GO Term	Count	Proteins	Fold Enrichment	Benjamini
GOTERM_CC_DIRECT	GO:0043209~myelin sheath	16	ACTB, ALDOA, SLC25A4, PDIA3, FSCN1, CCT3, CKB, VDAC1, MIF, PKM, ACTG1, EZR, SLC25A3, HSPA5, HSPA9, ENO1	4.40173	7.31429e-05
GOTERM_CC_DIRECT	GO:0070062~extracellular exosome	34	GLRX3, ALDOA, S100A6, PDIA3, PRDX5, UBE2V1, CCT3, SERPINH1, CAPZB, MIF, CKB, PKM, ACTG1, ANXA6, EZR, SLC25A3, KRT2, TUBB6, HSPA5, APMAP, ARHGDIA, HSPA9, ENO1, ACTB, FSCN1, RPL24, YWHAE, MYADM, PPA1, VDAC1, HSP90B1, KRT77, CALM1, MYH10	1.55648	0.0161278

## Sheet: Cluster 2 GO analysis
STRING, K-means, cluster 2, 19 proteins, GO analysis
GO Category	GO Term	Count	Proteins	Fold Enrichment	Benjamini
GOTERM_BP_DIRECT	GO:0006412~translation	14	RPL17, RPS18, RPL19, RPL13, EEF1E1, EIF4H, RPL8, RPS15, EPRS, EIF5A, RPL5, RPL7A, EEF1D, RPS8	6.91047	4.11011e-08
KEGG_PATHWAY	mmu03010:Ribosome	10	RPL17, RPS18, RPL19, RPL13, RPLP0, RPS15, RPL8, RPL5, RPL7A, RPS8	7.52465	1.21115e-06
GOTERM_CC_DIRECT	GO:0005840~ribosome	10	RPL17, RPS18, RPL19, RPL13, RPLP0, RPS15, RPL8, RPL5, RPL7A, RPS8	9.17027	6.36239e-06
UP_KEYWORDS	Ribosomal protein	10	RPL17, RPS18, RPL19, RPL13, RPLP0, RPS15, RPL8, RPL5, RPL7A, RPS8	8.90947	7.2881e-06
GOTERM_CC_DIRECT	GO:0030529~intracellular ribonucleoprotein complex	11	RPL17, RPS18, RPL19, RPL13, RPLP0, RPS15, RPL8, EPRS, RPL5, RPL7A, RPS8	5.92918	2.83386e-05
UP_KEYWORDS	Ribonucleoprotein	10	RPL17, RPS18, RPL19, RPL13, RPLP0, RPS15, RPL8, RPL5, RPL7A, RPS8	5.72751	0.000175895
GOTERM_MF_DIRECT	GO:0003735~structural constituent of ribosome	9	RPL17, RPS18, RPL19, RPL13, RPLP0, RPS15, RPL8, RPL5, RPS8	7.36905	0.000204865
GOTERM_CC_DIRECT	GO:0022625~cytosolic large ribosomal subunit	7	RPL17, RPL19, RPL13, RPLP0, RPL8, RPL5, RPL7A	10.7452	0.000276341
GOTERM_MF_DIRECT	GO:0044822~poly(A) RNA binding	14	RPL17, TCP1, RPL19, RPL13, EIF5A, RPS8, RPS18, EIF4H, RPLP0, RPS15, RPL8, BTF3, RPL5, RPL7A	2.82372	0.000725206
GOTERM_MF_DIRECT	GO:0003723~RNA binding	9	RPS18, RPL13, EIF4H, RPS15, RPL8, EPRS, EIF5A, RPL5, RPL7A	3.70659	0.0109828
GOTERM_CC_DIRECT	GO:0005622~intracellular	8	RPL17, RPS18, RPL19, RPL13, RPLP0, RPL8, RPL5, RPS8	3.62108	0.0271298
GOTERM_CC_DIRECT	GO:0005925~focal adhesion	8	RPS18, RPL19, RPLP0, RPS15, RPL8, RPL5, RPL7A, RPS8	3.38257	0.0337118
GOTERM_CC_DIRECT	GO:0017101~aminoacyl-tRNA synthetase multienzyme complex	3	EEF1E1, EPRS, RPL5	35.3056	0.0337445

## Sheet: Cluster 3 GO analysis
STRING, K-means, cluster 3, 8 proteins, GO analysis
GO Category	GO Term	Count	Proteins	Fold Enrichment	Benjamini
UP_KEYWORDS	RNA-binding	7	SRSF3, HNRNPL, HNRNPM, DDX17, RBMXL1, NCL, HNRNPU	8.35754	0.000243837
GOTERM_MF_DIRECT	GO:0003723~RNA binding	7	SRSF3, HNRNPL, HNRNPM, DDX17, RBMXL1, NCL, HNRNPU	6.48653	0.000744029
GOTERM_MF_DIRECT	GO:0003676~nucleic acid binding	6	SRSF3, HNRNPL, HNRNPM, DDX17, RBMXL1, NCL	9.19307	0.000867014
INTERPRO	IPR012677:Nucleotide-binding, alpha-beta plait	5	SRSF3, HNRNPL, HNRNPM, RBMXL1, NCL	14.2746	0.00115299
GOTERM_MF_DIRECT	GO:0000166~nucleotide binding	8	SRSF3, HNRNPL, HNRNPM, DDX17, RBMXL1, NCL, HNRNPU, PFAS	4.39007	0.00129027
INTERPRO	IPR000504:RNA recognition motif domain	5	SRSF3, HNRNPL, HNRNPM, RBMXL1, NCL	15.0825	0.00184853
SMART	SM00360:RRM	5	SRSF3, HNRNPL, HNRNPM, RBMXL1, NCL	9.13747	0.00267608
KEGG_PATHWAY	mmu03040:Spliceosome	4	SRSF3, HNRNPM, RBMXL1, HNRNPU	11.9686	0.00536899
UP_KEYWORDS	Isopeptide bond	6	HNRNPL, HNRNPM, DDX17, RBMXL1, NCL, HNRNPU	4.68389	0.016983
GOTERM_BP_DIRECT	GO:0006397~mRNA processing	5	SRSF3, HNRNPL, HNRNPM, RBMXL1, HNRNPU	10.5736	0.018419
UP_KEYWORDS	Ubl conjugation	6	HNRNPL, HNRNPM, DDX17, RBMXL1, NCL, HNRNPU	4.16346	0.0221564
UP_KEYWORDS	mRNA splicing	4	SRSF3, HNRNPM, RBMXL1, HNRNPU	9.84091	0.0240045
UP_KEYWORDS	Methylation	6	HNRNPL, HNRNPM, DDX17, RBMXL1, NCL, HNRNPU	4.72937	0.0242427
UP_KEYWORDS	Nucleus	7	SRSF3, HNRNPL, HNRNPM, DDX17, RBMXL1, NCL, HNRNPU	2.70625	0.0256278
UP_KEYWORDS	mRNA processing	4	SRSF3, HNRNPM, RBMXL1, HNRNPU	8.89726	0.0267177
